# Supplementary material for: Shape based kinetic outlier detection in real-time PCR
Source: BMC Bioinformatics. 2010 Apr 12;11:186. doi: 10.1186/1471-2105-11-186 (PMC2873533; doi:10.1186/1471-2105-11-186)
Supplement: Additional file 1 — Fluorescence data and fitting elaboration of standard sample amplifications (standard curve) and amplifications obtained in the presence of: tannic acid, IgG and quercitin. [file 1471-2105-11-186-S1.XLS]

## Sheet: curve calibration Runs
FLUORESCENCE DATA
Input Molecular Number	31400000												3140000												314000												31400												3140
Runs	Run 1	Run 2	Run 3	Run 4	Run 5	Run 6	Run 7	Run 8	Run 9	Run 10	Run 11	Run 12	Run 1	Run 2	Run 3	Run 4	Run 5	Run 6	Run 7	Run 8	Run 9	Run 10	Run 11	Run 12	Run 1	Run 2	Run 3	Run 4	Run 5	Run 6	Run 7	Run 8	Run 9	Run 10	Run 11	Run 12	Run 1	Run 2	Run 3	Run 4	Run 5	Run 6	Run 7	Run 8	Run 9	Run 10	Run 11	Run 12	Run 1
Cycle 1	-0.0837163	-0.0813355	-0.0936204	-0.0829686	-0.09187	-0.106129	-0.0886072	-0.0836673	-0.105384	-0.0951919	-0.0986431	-0.120606	-0.06574	-0.0658362	-0.0672057	-0.0501289	-0.0436308	-0.0763565	-0.0645977	-0.0722895	-0.0644423	-0.0727587	-0.0924174	-0.0863689	-0.0654215	-0.0725179	-0.0723684	-0.0590945	-0.0673227	-0.0615432	-0.0707695	-0.0744092	-0.0733737	-0.0749505	-0.0818474	-0.0866195	-0.0650645	-0.0655925	-0.0659764	-0.0557417	-0.0662881	-0.0635909	-0.0730128	-0.0643712	-0.0644863	-0.0852456	-0.0768462	-0.0940341	-0.0606494
Cycle 2	-0.044614	-0.0168305	-0.0253164	-0.0183948	-0.0174009	-0.0221122	-0.014909	-0.0215158	-0.0236354	-0.0234795	-0.0182654	-0.0184618	0.00215366	0.00555212	-0.00254358	0.00523415	0.00607124	0.000406887	0.00122345	-0.000899191	0.00289317	0.00375215	-0.000819766	0.0002868	0.00429164	-0.000358852	0.00322217	0.00677483	0.00339223	0.00732101	-0.00156518	-0.00402254	-0.000888493	-0.000521204	0.000908597	0.00295422	0.00606268	0.000734791	0.0043747	0.00834072	0.00522723	0.0100521	0.00290065	0.00150099	0.00116574	0.0010202	0.00111377	-0.00287813	0.00368879
Cycle 3	-0.0347698	-0.0157744	-0.0138362	-0.013994	-0.019835	-0.0160444	-0.0226419	-0.0210938	-0.0194774	-0.0166822	-0.0164536	-0.0166888	-0.00188767	-0.00332583	0.0020756	0.00161061	-0.000132467	-0.00133601	0.00161655	-0.0039878	-0.00188397	-0.000277585	-0.00614184	-0.000847183	0.00159847	0.00188877	0.00297701	0.00123362	0.00295198	0.00193631	-0.00292466	-0.000154583	0.00128909	0.00109566	0.00394581	0.00318878	0.00179949	0.00472978	0.00412407	0.00167318	0.00343945	0.000431535	-0.000532248	-0.00214169	-0.000581477	0.00427844	0.00611912	0.000733172	0.00490689
Cycle 4	-0.0259747	-0.00877677	-0.00974898	-0.012239	-0.00945818	-0.0124589	-0.0146483	-0.00964895	-0.0159495	-0.0118367	-0.0149634	-0.0123012	-0.000502121	-0.00196638	-0.00511215	0.00194977	-0.00119688	-0.00226265	-0.000309899	-0.00240054	-0.00720267	-0.00459587	0.000769286	-0.00227474	-0.00193796	-0.00171497	-0.00201605	0.000325345	0.000812338	-0.000185718	-0.00133317	-0.00204573	-0.000657663	-0.00447433	-0.0059439	0.000253893	0.000586681	0.00203596	0.00126478	-0.00294686	-2.28535e-05	0.000767929	-0.00255947	-0.00226732	-0.00282847	-0.0018248	-0.00349249	-0.000997188	-0.0051931
Cycle 5	0.00509029	0.00299503	0.00948221	0.00627822	0.00593779	0.0128309	0.00827398	0.00629879	0.0142017	0.00683315	0.00742513	0.00774594	0.000219202	-0.00126544	0.000440612	-0.00417033	-0.00147011	0.000987936	-0.00166709	0.0067145	0.00354974	0.000265618	0.0013911	0.00248878	-0.00250744	0.001417	-0.00265409	-0.00407389	-0.00223979	0.000499323	0.00770741	0.00537152	0.00336265	0.00303566	0.00166602	-0.00495185	-0.00549074	-0.00296704	-0.0040532	-0.00341879	-0.00542916	-0.00482649	0.0016202	0.00408545	0.00602352	0.00177398	0.00503956	0.00466105	-0.000159133
Cycle 6	0.100268	0.0383867	0.0394194	0.0383496	0.0407563	0.0377846	0.0439252	0.0459598	0.0448606	0.0451653	0.0422573	0.0397058	1.69255e-05	0.00100553	0.00513952	-0.00462421	-0.00327179	0.00220383	-0.000863006	0.000573023	0.00264373	0.000855693	0.00480122	0.000346342	-0.0014447	-0.00123194	-0.00152903	-0.0042599	-0.00491675	-0.00957092	-0.00188439	0.00085133	-0.00310558	0.00086421	-0.000576527	-0.00144504	-0.00295811	-0.00453348	-0.00571035	-0.00364824	-0.00321467	-0.00642508	-0.00142913	-0.00117743	-0.00377931	-0.00524783	-0.00877996	-0.0015189	-0.00324345
Cycle 7	0.167112	0.101799	0.106729	0.106019	0.105105	0.103759	0.108169	0.110693	0.127104	0.102715	0.104603	0.111321	0.00407253	0.00498152	0.0115145	1.43763e-05	0.00946863	0.0104794	0.0159765	0.0118273	0.0103449	0.00959453	0.0119834	0.00885249	6.00699e-05	-0.0022006	-0.00253328	-0.00272474	0.00407148	-0.00437556	0.00593325	0.00532933	-0.000298408	-0.0030628	0.00105759	-0.0070231	-0.00268347	-0.00284759	-0.0039261	-0.00340182	-0.00423919	-0.00488048	-0.00600069	-0.00392173	-0.00246729	-0.00502898	-0.00376895	-0.00638026	-0.00295867
Cycle 8	0.281161	0.210037	0.226239	0.216425	0.223064	0.227363	0.239684	0.247067	0.259613	0.231781	0.234738	0.246278	0.0125226	0.013269	0.0172665	0.0134528	0.0208275	0.0240867	0.0236937	0.0194133	0.0230426	0.0122162	0.0201331	0.0183142	-0.00152752	-0.000113458	0.000880752	-0.00372871	-0.000654041	-0.00782586	-0.00380295	0.000671141	-0.00509978	-0.00320717	0.0009194	-0.00571329	-0.0045433	-0.00625592	-0.00605585	-0.00190203	-0.00904497	-0.0072257	-0.00159789	0.00265011	-0.0018411	-0.00211756	-0.00390048	0.00195975	-0.00210438
Cycle 9	0.516545	0.448306	0.459558	0.440639	0.455763	0.465259	0.494795	0.504454	0.541244	0.470331	0.467205	0.492768	0.0309932	0.0338502	0.0376756	0.0375117	0.0436574	0.0421113	0.0536719	0.0505279	0.0504386	0.0398964	0.0459117	0.0438856	-0.00300951	-0.00285545	-0.00065328	-0.00565775	-0.00254255	-0.00599072	0.0151468	0.011158	0.00932455	-0.00387245	-0.00119663	-0.00352803	-0.00746784	-0.00790664	-0.00630323	-0.00255688	-0.00975481	-0.0105449	-0.00164869	0.00259817	0.00445374	-0.00750286	-0.00801657	-0.00240525	-0.00673992
Cycle 10	0.952035	0.873693	0.903731	0.879495	0.923004	0.928054	0.96581	0.976336	1.04508	0.918673	0.924854	0.975262	0.0679982	0.0762987	0.0821841	0.0827629	0.0879528	0.0911274	0.0895944	0.0979601	0.0905633	0.0814084	0.0977051	0.0869382	0.00125791	0.00271633	0.00250435	-0.00203785	0.00225647	-0.0024701	0.00707823	0.00995722	0.0135317	0.00359277	0.0050327	-2.92073e-05	-0.00688263	-0.0044888	-0.00118582	-0.00520815	-0.0099121	-0.00810867	0.000820773	-0.00284038	0.00716298	-0.00524206	-0.0103736	-0.00490568	-0.0119933
Cycle 11	1.78656	1.69663	1.75344	1.70741	1.80786	1.80599	1.8864	1.90942	2.01827	1.78451	1.79253	1.91017	0.135781	0.153866	0.160299	0.169763	0.167679	0.166238	0.181884	0.18668	0.180249	0.166994	0.188622	0.174311	0.0062854	0.00783993	0.0116333	-0.000347014	0.00391804	0.000414276	0.0194612	0.0190298	0.0192531	0.00552059	0.00979995	0.00489025	-0.00941315	-0.0113991	-0.00851514	-0.0097552	-0.0107783	-0.0102962	-0.00268039	-0.00255128	0.00536153	-0.00163683	-0.00983315	-0.00263149	-0.0191576
Cycle 12	3.31528	3.21496	3.34127	3.2492	3.44337	3.43965	3.56368	3.61033	3.83589	3.38739	3.40736	3.61259	0.269996	0.301492	0.306646	0.344966	0.338004	0.332093	0.347777	0.377135	0.362156	0.329219	0.365837	0.345861	0.0198592	0.0191718	0.0220181	0.0115524	0.0243345	0.0194129	0.0313247	0.0328921	0.0299079	0.0198972	0.0215971	0.0228638	-0.00522601	-0.00841724	-0.0113569	-0.00433276	-0.01288	-0.00984435	-0.00281909	0.00131245	0.00733743	-0.00412037	-0.00608514	-0.00205106	-0.0116712
Cycle 13	6.03318	5.90905	6.13639	6.03846	6.37741	6.39002	6.58818	6.66241	7.06773	6.31974	6.3306	6.72448	0.528442	0.596761	0.600634	0.67757	0.653384	0.644603	0.674807	0.737699	0.695438	0.644189	0.720526	0.683691	0.0432177	0.0392316	0.0516797	0.0379111	0.0514219	0.0351167	0.0622702	0.0573717	0.0533223	0.0551791	0.05192	0.0468231	-0.00369541	-0.00115225	-0.00515941	-0.0045991	-0.00554229	-0.0127095	-0.00662921	-0.00268801	-0.00113552	-0.00922229	-0.0114034	-0.0059911	-0.0158661
Cycle 14	10.5301	10.4017	10.8157	10.7368	11.3572	11.3927	11.6846	11.8074	12.543	11.251	11.2606	12.0425	1.01349	1.16728	1.16378	1.29428	1.24514	1.2245	1.29985	1.41816	1.35101	1.24794	1.39901	1.32167	0.0899849	0.0943841	0.10591	0.0837985	0.103903	0.087143	0.131359	0.122435	0.120358	0.1129	0.110668	0.107346	0.000713728	-0.000775048	-0.00325832	-0.000689361	-0.00410175	-0.00861611	0.00684728	0.00747306	0.0117656	-0.0051642	-0.00560832	0.000160897	-0.0140023
Cycle 15	16.9229	16.8721	17.6106	17.7795	18.8674	19.0383	19.2796	19.4845	20.6209	18.7141	18.7695	20.0764	1.9557	2.23493	2.22099	2.48665	2.38135	2.3535	2.46073	2.70888	2.58044	2.39655	2.66122	2.52311	0.185192	0.187675	0.209719	0.173667	0.215741	0.184391	0.25549	0.241801	0.23609	0.231388	0.227142	0.228767	0.0020465	0.000640362	0.00726484	0.00782775	0.00458286	0.00423355	0.00885558	0.00759051	0.0119069	0.00986845	0.00221561	0.0101701	-0.0168965
Cycle 16	24.3688	24.4662	25.6255	26.5103	28.2263	28.7111	28.597	28.8509	30.416	28.0677	28.2042	30.1692	3.67945	4.18308	4.16083	4.62107	4.4429	4.39778	4.62152	5.07611	4.8355	4.49448	4.97207	4.75697	0.369246	0.378976	0.409342	0.350251	0.413819	0.373322	0.487841	0.460824	0.465384	0.452881	0.445674	0.446582	0.0241622	0.0182192	0.025919	0.0228036	0.0210967	0.0186435	0.0296149	0.0334521	0.0329966	0.0223787	0.0201753	0.0292365	-0.0177308
Cycle 17	31.0644	31.2791	32.8433	34.8837	37.2525	38.1556	37.5032	37.7817	39.7358	37.2707	37.3964	40.0639	6.69118	7.58168	7.52748	8.27549	7.98195	7.95377	8.35863	9.20416	8.79443	8.17124	9.07554	8.67767	0.724872	0.747587	0.799307	0.693105	0.816079	0.734923	0.94656	0.903267	0.904863	0.898125	0.868053	0.877264	0.0563201	0.0520946	0.060371	0.0537181	0.0487924	0.057592	0.0752391	0.0814666	0.0691233	0.0619479	0.0570255	0.0598563	-0.0192153
Cycle 18	35.8694	36.2463	37.7224	41.2378	44.1229	45.3586	44.3018	44.5809	46.6916	44.3399	44.2402	45.0424	11.5152	12.9443	12.8864	13.9308	13.4951	13.5493	14.3952	15.8343	15.1871	14.1508	15.6555	15.081	1.41025	1.45323	1.5583	1.35268	1.57879	1.42527	1.81664	1.73283	1.75945	1.73336	1.68896	1.71548	0.127582	0.131386	0.147521	0.11974	0.124868	0.125542	0.156303	0.154837	0.155506	0.137743	0.133631	0.144572	-0.0176099
Cycle 19	39.0861	39.2104	39.5862	45.4033	48.6281	50.0877	48.8716	49.0381	51.2805	48.3492	47.0175	46.0932	18.1331	20.1499	20.0576	21.2279	20.7192	21.0142	22.5823	24.8999	23.9882	22.3761	24.7535	24.0472	2.67706	2.75936	2.95122	2.57996	2.99984	2.72244	3.45862	3.29851	3.34308	3.29386	3.2142	3.26601	0.268642	0.277072	0.300621	0.250531	0.259365	0.261477	0.304272	0.314599	0.299638	0.295205	0.280202	0.298456	-0.00284857
Cycle 20	40.9101	40.6696	40.1414	48.0266	51.4433	52.9412	51.857	51.8435	53.7695	49.7951	47.8438	46.4934	25.1737	27.6785	27.5758	28.6537	28.1172	28.806	31.4572	34.6801	33.5448	31.4951	34.6512	34.0356	4.96173	5.11082	5.46198	4.78948	5.54531	5.05224	6.38775	6.08747	6.16647	6.1109	5.97245	6.08197	0.53358	0.550327	0.596611	0.496862	0.5153	0.521207	0.608558	0.628954	0.603614	0.592879	0.57112	0.593623	0.0208634
Cycle 21	42.0809	41.366	40.4584	49.7218	53.2993	54.8545	53.8146	53.6631	55.0889	50.4027	48.2537	46.6946	31.0735	33.7044	33.6449	34.5457	34.0766	35.1151	38.8493	42.8965	41.6529	39.127	42.0511	41.6217	8.79936	9.02894	9.63269	8.55612	9.85422	9.05659	11.3281	10.8337	11.0344	10.9279	10.6654	10.9107	1.0425	1.07182	1.15901	0.974124	1.02284	1.02053	1.19325	1.20842	1.18045	1.15542	1.11832	1.16415	0.0652316
Cycle 22	42.6799	41.6971	40.6301	50.868	54.5022	56.1388	55.0887	54.7994	55.6782	50.6438	48.423	46.7907	35.0622	37.0639	36.8408	38.5434	38.0166	38.7222	43.9133	48.4124	47.2304	43.2301	43.5855	43.1656	14.5056	14.8508	15.7897	14.2099	16.2245	15.1008	18.7339	17.9909	18.3524	18.2263	17.8445	18.3302	2.02422	2.08076	2.23248	1.8811	1.95898	1.97693	2.3069	2.31632	2.27114	2.24225	2.1739	2.26554	0.144566
Cycle 23	43.0799	41.8569	40.7221	51.5712	55.3737	56.9616	55.9861	55.5618	56.0582	50.7993	48.5378	46.859	37.2518	38.0038	37.681	40.9729	40.2579	40.0639	47.1793	51.5153	50.5376	44.2263	43.9953	43.586	21.4254	21.8078	23.1025	21.2373	23.9153	22.669	27.7736	26.8406	27.4064	27.4478	26.9336	27.8477	3.80514	3.94287	4.2123	3.55847	3.69561	3.7342	4.34193	4.37549	4.28398	4.23834	4.13121	4.28248	0.313057
Cycle 24	43.2865	41.9479	40.7668	52.0801	55.8404	57.508	56.5615	56.0022	56.2621	50.8976	48.5937	46.8811	38.189	38.314	38.0098	42.3966	41.3941	40.5625	49.204	52.893	52.0822	44.5815	44.1344	43.7328	27.9118	28.1848	29.7238	27.993	31.0981	30.0166	36.3707	35.3247	36.1432	36.396	35.817	37.2992	6.90135	7.12774	7.59028	6.47627	6.73201	6.83397	7.88658	7.9612	7.85569	7.74951	7.5304	7.84724	0.629613
Cycle 25	43.4583	42.0352	40.8256	52.3194	56.1864	57.8307	56.9107	56.324	56.4027	50.9518	48.631	46.9019	38.5674	38.5062	38.1961	43.189	41.911	40.8058	50.5288	53.4657	52.6979	44.7583	44.1954	43.7914	32.6328	32.8188	34.4779	33.0969	36.1406	35.4195	42.8357	41.6727	42.7511	41.7568	41.8715	43.4592	11.8792	12.2601	12.9776	11.2271	11.63	11.8078	13.7028	13.7462	13.6088	13.5184	13.2028	13.7543	1.22856
Cycle 26	43.4973	42.0759	40.8572	52.4928	56.3987	58.0294	57.095	56.491	56.4788	51.0007	48.6602	46.9227	38.8033	38.6436	38.3369	43.6777	42.2118	40.9792	51.3628	53.7809	53.0151	44.8678	44.2412	43.8423	35.4479	35.668	37.3438	36.277	38.1823	37.665	47.0011	45.7613	47.0446	42.9184	43.4524	44.8629	18.5262	19.1307	20.0661	17.8137	18.2856	18.7036	21.6943	21.5849	21.6162	21.6713	21.1497	22.097	2.36321
Cycle 27	43.5022	42.0762	40.86	52.5962	56.4428	58.1024	57.1602	56.5586	56.5213	50.9855	48.6865	46.9375	38.9162	38.6982	38.3859	43.9314	42.3712	41.0686	51.8578	53.9607	53.2155	44.9347	44.2704	43.8642	36.6959	37.0629	38.5275	37.8891	38.7165	38.2696	49.5896	48.4226	49.7699	43.3845	43.9875	45.3719	25.6581	26.3888	27.4315	24.9848	25.458	26.0912	30.5335	30.1847	30.5697	30.983	30.2641	31.6844	4.39868
Cycle 28	43.5865	42.1083	40.8857	52.5448	56.4672	58.1265	57.2288	56.6058	56.542	51.0152	48.685	46.9449	38.9976	38.7534	38.4381	44.0707	42.4573	41.1364	52.1579	54.0462	53.3434	44.9659	44.2715	43.8654	37.2363	37.6815	39.053	38.6091	38.9499	38.5488	50.9638	50.0555	51.4671	43.5912	44.2247	45.592	31.3519	32.1832	33.2081	31.0891	31.3525	32.3271	38.0151	37.3265	38.1801	38.9879	38.1406	40.1195	7.91275
Cycle 29	43.5974	42.1032	40.8622	52.5726	56.4599	58.161	57.2381	56.6253	56.5875	50.9968	48.6911	46.9539	39.0131	38.751	38.464	44.1691	42.5105	41.1837	52.3506	54.1205	53.4395	44.9758	44.284	43.8792	37.4631	37.9927	39.2889	38.947	39.1045	38.7066	51.6785	51.0751	52.5201	43.6978	44.3587	45.7148	35.2577	36.1612	37.237	35.1956	35.3287	36.4778	43.2228	42.3149	43.5741	44.2622	43.6585	45.8706	13.3451
Cycle 30	43.594	42.0843	40.8886	52.5047	56.378	58.1746	57.2247	56.6252	56.5419	51.0048	48.6972	46.9718	39.0418	38.7946	38.4998	44.229	42.5489	41.1895	52.4128	54.1331	53.4469	45.0099	44.2937	43.8944	37.6629	38.2109	39.4695	39.1049	39.1583	38.7759	52.0837	51.6839	53.1485	43.771	44.456	45.7944	37.5859	38.5748	39.729	37.0583	37.3581	38.5552	46.494	45.4023	46.9467	46.2996	46.8508	49.3341	20.3345
Cycle 31	43.633	42.138	40.9122	52.4206	56.2976	58.2018	57.171	56.6457	56.5964	51.0324	48.7172	46.9852	39.072	38.8193	38.5181	44.2297	42.5357	41.1918	52.437	54.2039	53.5291	45.0298	44.3147	43.9096	37.7414	38.3083	39.5581	39.2055	39.2118	38.8227	52.316	52.0768	53.5528	43.8181	44.5038	45.8626	38.9183	40.0138	41.2142	37.7283	38.1829	39.3189	48.6651	47.4843	49.188	46.9519	48.2515	50.9044	27.3488
Cycle 32	43.6723	42.148	40.9195	52.4601	56.283	58.1128	57.1731	56.6704	56.6194	51.0483	48.7357	47.0136	39.0927	38.8275	38.5398	44.2483	42.5535	41.2049	52.4295	54.2189	53.5353	45.0412	44.34	43.9361	37.8293	38.3813	39.6487	39.2717	39.2404	38.8746	52.4621	52.3202	53.8069	43.8652	44.5574	45.8988	39.7054	40.9576	42.2764	38.0153	38.5459	39.6817	50.1303	48.9264	50.7339	47.3023	48.8573	51.5877	32.7732
Cycle 33	43.6125	42.1245	40.9195	52.4076	56.248	58.1231	57.1817	56.7323	56.635	51.0366	48.7543	47.0241	39.0762	38.8237	38.5386	44.2398	42.5747	41.209	52.4826	54.2105	53.5409	45.044	44.3429	43.9417	37.8563	38.4214	39.6654	39.3038	39.2529	38.8833	52.4905	52.452	53.917	43.8775	44.5785	45.9308	40.1115	41.4914	42.8969	38.1646	38.6941	39.8496	51.1051	49.8942	51.75	47.4867	49.1799	51.9246	36.2933
Cycle 34	43.6538	42.1367	40.9437	52.2895	56.167	58.1065	57.1726	56.672	56.6286	51.0087	48.7356	47.0076	39.1081	38.8504	38.5687	44.2644	42.5789	41.2122	52.4507	54.2154	53.5542	45.0411	44.3399	43.9388	37.8994	38.4665	39.7131	39.3451	39.2989	38.9227	52.5589	52.5212	54.0246	43.8802	44.5827	45.9322	40.3241	41.8085	43.2686	38.3143	38.8475	39.9825	51.8315	50.6162	52.5217	47.566	49.3293	52.0763	38.4556
Cycle 35	43.6534	42.1397	40.9416	52.2407	56.1815	58.0851	57.1428	56.6824	56.614	51.0525	48.7713	47.042	39.1136	38.8623	38.5917	44.2664	42.5681	41.2231	52.4762	54.2225	53.5457	45.0682	44.3666	43.9667	37.9083	38.5006	39.7405	39.3363	39.2726	38.9065	52.5887	52.564	54.0632	43.9108	44.6166	45.9641	40.535	42.0327	43.5769	38.3679	38.93	40.0765	52.2975	51.0906	53.044	47.6877	49.4439	52.2455	39.7868
Cycle 36	43.6779	42.1612	40.9593	52.2209	56.2103	58.0729	57.1274	56.6065	56.6075	51.0691	48.7729	47.0376	39.1115	38.8551	38.5821	44.2743	42.5744	41.2241	52.4349	54.1933	53.5134	45.061	44.3652	43.9653	37.8915	38.4797	39.7384	39.3435	39.2937	38.9287	52.5809	52.5476	54.0573	43.9135	44.6208	45.9656	40.601	42.1523	43.7327	38.3997	38.9852	40.1294	52.6168	51.3796	53.3297	47.7044	49.5034	52.3138	40.6724
Cycle 37	43.6786	42.1569	40.9677	52.1621	56.1081	58.0219	57.1382	56.6406	56.5754	51.0311	48.7728	47.0406	39.113	38.8694	38.5963	44.2284	42.5785	41.2173	52.3717	54.1983	53.5374	45.0596	44.3723	43.9723	37.9175	38.5137	39.7463	39.3524	39.2937	38.9137	52.5683	52.5699	54.0093	43.9205	44.6151	45.9656	40.6206	42.2081	43.7761	38.4445	39.0142	40.1462	52.722	51.5055	53.4864	47.7425	49.5482	52.3545	41.1551
Cycle 38	43.6622	42.171	40.9763	52.1557	56.0781	57.9825	57.1368	56.6721	56.6371	51.0212	48.7635	47.0466	39.1071	38.8939	38.6255	44.2706	42.6029	41.2324	52.4223	54.2202	53.5642	45.0639	44.3681	43.9723	37.9104	38.5177	39.7647	39.3489	39.28	38.9114	52.6065	52.548	54.0504	43.9149	44.6123	45.9626	40.65	42.2474	43.8307	38.4323	38.993	40.1348	52.7965	51.6053	53.5935	47.7455	49.5595	52.3613	41.4884
Cycle 39	43.6896	42.143	40.9642	52.1038	56.114	58.0235	57.1516	56.6361	56.5844	51.0276	48.7634	47.0481	39.1107	38.8838	38.6279	44.2735	42.5991	41.2265	52.439	54.2052	53.5425	45.061	44.3765	43.9709	37.9275	38.5137	39.7581	39.3495	39.2973	38.9298	52.5766	52.557	54.0415	43.9274	44.625	45.9656	40.6388	42.2384	43.7863	38.4528	39.0176	40.1549	52.8809	51.6741	53.6991	47.7362	49.5479	52.3712	41.7183
Cycle 40	43.6618	42.1301	40.9621	52.1228	56.0424	57.9817	57.1728	56.6144	56.6132	51.0407	48.7664	47.0571	39.0911	38.8767	38.6073	44.2593	42.5686	41.2106	52.4158	54.2256	53.5627	45.0625	44.3864	43.9877	37.8923	38.5158	39.7563	39.342	39.281	38.9299	52.5981	52.5679	54.0144	43.933	44.6278	45.9904	40.6469	42.2628	43.843	38.4555	39.0178	40.1447	52.9519	51.7049	53.7717	47.759	49.583	52.364	41.7653
Cycle 41	43.6737	42.1362	40.959	52.0993	56.0346	57.9322	57.1044	56.6206	56.6143	51.0763	48.8005	47.0871	39.102	38.8926	38.628	44.2794	42.6047	41.2278	52.3909	54.214	53.5374	45.0997	44.4217	44.0213	37.9189	38.5025	39.7672	39.3533	39.2923	38.9298	52.5906	52.5394	54.0562	43.9637	44.659	46.0108	40.6647	42.2528	43.8532	38.4415	39.0176	40.1693	52.8847	51.6521	53.6226	47.7861	49.6014	52.4004	41.7688
Cycle 42	43.669	42.1499	40.9814	52.0464	56.0027	57.9331	57.1328	56.6534	56.6739	51.0796	48.8068	47.0886	39.0929	38.8813	38.6304	44.2539	42.603	41.237	52.3875	54.262	53.5814	45.0882	44.4175	44.0185	37.9002	38.5073	39.7697	39.3519	39.2935	38.9385	52.5833	52.5453	54.0367	43.961	44.6576	46.0138	40.6236	42.2153	43.7875	38.4513	39.0161	40.1638	52.9662	51.6883	53.7665	47.7754	49.5981	52.3815	41.8198
Cycle 43	43.6962	42.1689	40.9918	52.0059	55.9745	57.907	57.0543	56.5726	56.6259	51.1166	48.844	47.1427	39.1143	38.8849	38.634	44.2661	42.5743	41.2299	52.3794	54.2308	53.5903	45.1255	44.4642	44.0676	37.8987	38.5045	39.7564	39.3437	39.3109	38.9483	52.589	52.523	54.0192	44.0072	44.6987	46.0635	40.5932	42.189	43.7715	38.4484	39.0232	40.1699	52.9028	51.6906	53.6712	47.8377	49.6483	52.4773	41.8054
Cycle 44	43.7028	42.1605	40.9963	52.0652	55.9751	57.8918	57.0368	56.5583	56.6722	51.0989	48.8191	47.1097	39.0929	38.908	38.6594	44.25	42.581	41.2185	52.3932	54.2359	53.5607	45.1084	44.4402	44.0452	37.9149	38.5096	39.7799	39.3265	39.2898	38.9298	52.5627	52.5385	54.0279	43.9834	44.6789	46.0328	40.6441	42.2478	43.8013	38.464	39.0048	40.1575	52.8465	51.639	53.7078	47.8119	49.628	52.4268	41.7703
Cycle 45	43.6657	42.1538	40.9587	51.9463	55.9577	57.8933	57.1201	56.533	56.6135	51.0919	48.8472	47.1322	39.0903	38.8875	38.6304	44.2629	42.5825	41.2325	52.3398	54.2793	53.5758	45.1127	44.4586	44.0592	37.8852	38.5147	39.7708	39.3487	39.3197	38.947	52.6105	52.5602	54.0793	44.0016	44.703	46.0547	40.6355	42.2363	43.8475	38.467	39.0383	40.1697	52.8569	51.6746	53.6813	47.8485	49.6727	52.4449	41.7273
Cycle 46	43.6403	42.1479	40.9904	51.9485	55.9707	57.9016	57.0302	56.5405	56.6218	51.1262	48.8689	47.1608	39.0951	38.8848	38.6352	44.2675	42.5641	41.2037	52.3018	54.2639	53.5746	45.1529	44.4883	44.0859	37.8861	38.5081	39.7731	39.3444	39.2948	38.9199	52.5939	52.556	54.0295	44.0296	44.7144	46.0738	40.6296	42.2028	43.7982	38.4352	39.0099	40.1575	52.9071	51.7145	53.6601	47.8452	49.6559	52.451	41.7234
Cycle 47	43.7167	42.1735	41.0019	51.9833	55.8836	57.8859	57.0513	56.5044	56.6419	51.0867	48.8518	47.1488	39.1099	38.9082	38.6535	44.2214	42.5652	41.2103	52.3046	54.2445	53.5692	45.1285	44.4742	44.0733	37.8955	38.5163	39.7687	39.3147	39.286	38.936	52.59	52.5412	54.0415	44.0114	44.7044	46.0607	40.634	42.2087	43.7738	38.4438	39.0109	40.1573	52.9705	51.7985	53.7553	47.8346	49.6659	52.4274	41.7331
Cycle 48	43.6778	42.1642	40.9981	51.9433	55.8721	57.8674	57.0574	56.548	56.6058	51.1099	48.8486	47.1518	39.1025	38.8959	38.6301	44.2258	42.575	41.225	52.2818	54.2171	53.537	45.1199	44.477	44.0733	37.8723	38.5104	39.7703	39.3134	39.296	38.9224	52.5809	52.5413	54.0089	44.0087	44.6973	46.0592	40.6128	42.2094	43.7701	38.4389	39.0109	40.1533	52.9114	51.7624	53.6985	47.8408	49.6546	52.4309	41.7031
Cycle 49	43.6662	42.1773	41.0362	51.9647	55.9509	57.9332	56.9501	56.4899	56.5902	51.1132	48.8612	47.1518	39.1108	38.9031	38.6533	44.2055	42.5939	41.2393	52.2537	54.215	53.5609	45.1285	44.4784	44.0761	37.8914	38.5147	39.7657	39.3347	39.3034	38.9521	52.5663	52.5084	54.0351	44.0087	44.7045	46.0504	40.6184	42.1993	43.7999	38.4596	39.0206	40.1515	52.8785	51.6583	53.6878	47.8438	49.6336	52.4275	41.6622
Cycle 50	43.7314	42.2309	41.0758	52.0143	55.9962	58.017	56.9584	56.4898	56.6443	51.1047	48.8642	47.1639	39.1284	38.9066	38.668	44.1769	42.5986	41.2343	52.2951	54.2544	53.5754	45.1429	44.494	44.0888	37.87	38.5143	39.7745	39.3352	39.286	38.9286	52.6044	52.5305	53.9849	44.0339	44.7216	46.0783	40.6232	42.1742	43.7306	38.4463	38.9981	40.1441	52.8823	51.6854	53.6753	47.8391	49.6801	52.4544	41.6593
[truncated: 23 more columns]

## Sheet: curve calibration Fittings
Input Molecular Number	31400000												3140000												314000												31400												3140
Runs	Run 1	Run 2	Run 3	Run 4	Run 5	Run 6	Run 7	Run 8	Run 9	Run 10	Run 11	Run 12	Run 1	Run 2	Run 3	Run 4	Run 5	Run 6	Run 7	Run 8	Run 9	Run 10	Run 11	Run 12	Run 1	Run 2	Run 3	Run 4	Run 5	Run 6	Run 7	Run 8	Run 9	Run 10	Run 11	Run 12	Run 1	Run 2	Run 3	Run 4	Run 5	Run 6	Run 7	Run 8	Run 9	Run 10	Run 11	Run 12	Run 1
Fmax	43.5823	42.1584	40.9998	52.1734	56.0809	57.92	57.0306	56.5032	56.5926	51.1291	48.8492	47.1415	39.1035	38.8882	38.606	44.2101	42.565	41.2315	52.3151	54.221	53.5389	45.1228	44.462	44.058	37.8903	38.4825	39.7385	39.3451	39.3193	38.9507	52.5498	52.4632	53.9542	43.9679	44.6638	46.0194	40.6042	42.1713	43.737	38.453	39.0169	40.16	52.7674	51.5568	53.554	47.7986	49.6121	52.4002	41.7125
b	1.58576	1.31211	1.0236	1.6433	1.66765	1.68996	1.77671	1.70979	1.41828	1.109	0.976318	0.766379	1.25748	1.00076	0.990903	1.53238	1.35964	1.07763	1.65155	1.26893	1.31048	0.912744	0.697628	0.680368	1.23687	1.31614	1.24739	1.27757	0.976787	0.96826	1.47624	1.64635	1.64265	0.81664	0.862887	0.81956	1.48111	1.58434	1.67077	1.13966	1.2171	1.18845	1.81809	1.84988	1.84576	1.05038	1.26042	1.27271	1.57701
c	15.2725	15.8247	16.1212	15.3787	15.3159	15.2447	14.998	15.1376	15.8324	16.4062	16.4496	16.399	19.5746	19.6992	19.6991	18.8699	19.2496	19.6275	18.7803	19.5834	19.5664	19.9336	19.8633	19.9207	23.0449	22.8646	22.9336	23.116	23.284	23.4236	22.73	22.3105	22.3444	23.4089	23.4569	23.4956	26.0778	25.7978	25.5234	26.7783	26.6036	26.6722	25.2938	25.1303	25.24	26.9526	26.7598	26.7579	29.6486
d	1.1998	0.865199	0.610392	1.30606	1.35725	1.42518	1.54469	1.43185	0.977412	0.665699	0.568966	0.43371	0.813074	0.59402	0.588465	1.12648	0.913225	0.654435	1.33011	0.820627	0.862541	0.526122	0.387886	0.378786	0.798913	0.884263	0.812556	0.833332	0.574958	0.57005	1.05726	1.33309	1.32521	0.469654	0.498363	0.470819	1.08575	1.24691	1.38554	0.706758	0.780221	0.754466	1.69537	1.771	1.75934	0.635155	0.819494	0.833539	1.22138
Fb	0.170616	0.097916	0.048245	0.171792	0.182842	0.202116	0.204696	0.197788	0.116692	0.0397198	0.0239251	-0.00385685	0.112082	0.0815372	0.0855923	0.14832	0.127922	0.0929066	0.182291	0.110913	0.118344	0.0616032	0.0376613	0.0382535	0.114781	0.122566	0.117127	0.114073	0.0879237	0.0860732	0.144163	0.171408	0.169181	0.0741186	0.0761703	0.0691637	0.134478	0.143932	0.152314	0.105868	0.109388	0.106759	0.176514	0.179736	0.181847	0.0928484	0.109273	0.113301	0.134526
Yf	21.2294	21.7872	22.7265	25.0016	26.6935	27.3535	26.5819	26.664	28.5386	27.8054	27.4531	28.0631	20.4841	21.717	21.6072	21.7598	21.7918	22.5645	24.9999	28.3057	27.6796	25.8286	27.1543	27.0459	19.9256	19.8345	20.8226	20.5098	22.1165	21.9482	26.1403	25.0496	25.7809	25.8048	25.8811	26.986	20.1205	20.3797	20.7542	20.7269	20.6084	21.3528	24.2199	23.5128	24.4434	26.3091	25.9147	27.2751	20.2248
m	7.24308	7.66774	8.39764	8.55754	9.15316	9.44149	9.01196	9.114	9.90541	10.0059	10.1881	11.0787	7.26523	8.05643	8.04613	7.47099	7.60545	8.24861	8.57785	10.0151	9.73963	9.73221	10.8633	10.9054	7.11325	7.02858	7.44126	7.25659	8.2329	8.19785	9.04994	8.63423	8.88622	10.0689	9.94667	10.5133	7.02435	7.08793	7.1618	7.49266	7.38162	7.6876	8.31817	8.0614	8.38085	9.69489	9.22129	9.70208	7.00451
asymm	0.0257788	-0.0335889	-0.108615	0.0415962	0.0480372	0.0554748	0.0678011	0.0561958	-0.00856121	-0.0876533	-0.123993	-0.190587	-0.0476856	-0.116893	-0.119371	0.0156216	-0.0239288	-0.094527	0.044256	-0.0440865	-0.0340007	-0.144812	-0.221461	-0.227741	-0.0517527	-0.0308335	-0.0479831	-0.0425577	-0.124966	-0.126975	0.00512169	0.0450617	0.0443415	-0.173803	-0.158929	-0.172811	0.00894622	0.0334813	0.0509558	-0.0780416	-0.0563851	-0.0633862	0.0820117	0.0878877	0.0871482	-0.100831	-0.0446924	-0.0410316	0.0302761
[truncated: 23 more columns]

## Sheet: Tannic acid Runs
FLUORESCENCE DATA			Tannic acid
Input Tannic acid (mg/ml) )	0.1	0.1	0.1	0.1	0.1	0.1	0.05	0.05	0.05	0.05	0.05	0.05	0.025	0.025	0.025	0.025	0.025	0.025	0.0125	0.0125	0.0125	0.0125	0.0125	0.0125	0.00625	0.00625	0.00625	0.00625	0.00625	0.00625	0.00312	0.00312	0.00312	0.00312	0.00312	0.00312	0.00156	0.00156	0.00156	0.00156	0.00156	0.00156	0.00078	0.00078	0.00078	0.00078	0.00078	0.00078	0.00039
Runs	Run 1	Run 2	Run 3	Run 4	Run 5	Run 6	Run 1	Run 2	Run 3	Run 4	Run 5	Run 6	Run 1	Run 2	Run 3	Run 4	Run 5	Run 6	Run 1	Run 2	Run 3	Run 4	Run 5	Run 6	Run 1	Run 2	Run 3	Run 4	Run 5	Run 6	Run 1	Run 2	Run 3	Run 4	Run 5	Run 6	Run 1	Run 2	Run 3	Run 4	Run 5	Run 6	Run 1	Run 2	Run 3	Run 4	Run 5	Run 6	Run 1
Cycle 1	-0.0192836	-0.0200822	-0.0203519	-0.000498159	-0.00437299	-0.0287013	-0.0259399	-0.0358089	-0.0256437	-0.0116325	-0.012276	-0.0370216	-0.0429095	-0.0282408	-0.0447336	-0.0164483	-0.0443814	-0.044762	-0.0347321	-0.0434509	-0.0356111	-0.0198217	-0.0345871	-0.048596	-0.0514536	-0.0577818	-0.0522846	-0.035347	-0.0542309	-0.0616134	-0.0569353	-0.0641594	-0.0564809	-0.0414046	-0.0496274	-0.073922	-0.053233	-0.0427766	-0.0552705	-0.0288262	-0.03343	-0.0642615	-0.0425901	-0.060752	-0.0410647	-0.032426	-0.0420919	-0.0564218	-0.0672314
Cycle 2	-0.000560188	-0.00232335	-0.000846852	0.0181031	0.0147733	-0.0104277	-0.00472383	-0.00710121	-0.00505132	0.0136536	0.013438	-0.014583	-0.00684312	-0.00439574	-0.00763934	0.0139202	-0.00714117	-0.0150238	-0.0068101	-0.00293078	-0.00767939	0.0146901	-0.005526	-0.0141475	-0.00560554	-0.00578119	-0.0062952	0.0138713	-0.00807321	-0.0150401	-0.0114366	-0.0111478	-0.0122064	0.00824796	-0.00224891	-0.0205339	0.00680356	0.00105707	0.00653146	0.0234657	0.0206593	-0.00160515	-0.00482941	-0.00396133	-0.00566383	0.0151643	-0.0067194	-0.0140167	0.00815409
Cycle 3	0.0136767	0.00234926	0.0156191	0.0279219	0.026845	0.000924091	0.00819159	0.00542741	0.00790396	0.0267084	0.0276908	-0.00213429	0.00536894	0.0116729	0.00440244	0.0284299	0.00619183	-0.00127079	0.00931593	0.00944084	0.00858808	0.029301	0.0117557	-0.000418953	0.00300013	0.00747429	0.00197711	0.025138	0.00118022	-0.0061297	0.0115276	0.0179888	0.00927528	0.0346785	0.0229171	0.00868181	0.00707693	0.00575575	0.00645321	0.0263333	0.024292	-0.00249483	0.00384279	0.00447871	0.00302295	0.024069	0.00315716	-0.00579694	0.000489644
Cycle 4	-0.00934557	-0.00179037	-0.0114439	0.0151535	0.0117987	-0.0181682	-0.00425631	0.0057048	-0.00614416	0.0214273	0.0224509	-0.0131578	0.00157796	-2.20196e-05	0.00131898	0.0214802	0.00295324	-0.0100154	0.0015703	0.0056424	0.00107321	0.0243002	0.00451067	-0.00704685	0.00746555	-0.000898599	0.00770652	0.0239869	0.00739852	-0.0045811	0.00725072	-0.000990173	0.00888111	0.0238239	0.0172582	-0.0124118	0.00736706	-0.00265786	0.00779518	0.0230481	0.0216777	-0.00168016	0.00416183	-0.00328088	0.00498079	0.0211445	0.00527896	-0.00852315	0.000767962
Cycle 5	-0.00446416	0.00727137	-0.00634851	0.0221119	0.0176316	-0.0121964	0.00440616	0.00183295	0.00568747	0.0238193	0.0239602	-0.00687158	-0.00225313	0.000152388	-0.00146972	0.0196642	-0.000628055	-0.0118363	0.00175029	-0.0022488	0.00279983	0.0204628	0.0047923	-0.0111741	0.00354709	0.0036718	0.00441525	0.0243036	0.003017	-0.00722383	-0.00163351	0.00405348	-0.00210356	0.0219203	0.0100073	-0.00630086	-0.0062572	-0.00238569	-0.00566994	0.0163937	0.0131941	-0.0177202	-0.00397183	0.00511704	-0.00448729	0.0212831	-0.00535751	-0.0124485	0.000995989
Cycle 6	0.000693217	-0.0055069	0.00302014	0.0187509	0.0167026	-0.0115164	-0.00361761	-0.00586396	-0.00239596	0.0164249	0.0169803	-0.0146381	0.00214934	-0.00740754	0.00338764	0.018521	0.004412	-0.0132384	-0.00582641	-0.00990366	-0.00478173	0.0133211	-0.00232993	-0.0185973	-0.00840723	-0.00446631	-0.00780368	0.0147293	-0.00898233	-0.0184099	-0.00570828	-0.00990432	-0.00384643	0.0133514	0.00524497	-0.0208199	-0.0149903	-0.00176928	-0.0151099	0.0127883	0.00914303	-0.0278843	0.000796617	-0.00235354	0.00214737	0.0203721	0.00195396	-0.0105995	-0.0104077
Cycle 7	0.000737271	-0.00103374	0.00119266	0.020982	0.0178946	-0.0105138	-0.00781079	-0.00991147	-0.0074416	0.0122967	0.0124626	-0.0189989	-0.00182399	-0.00340024	-0.00172422	0.018525	-0.000900141	-0.0134043	-0.00180221	-0.0098677	-0.00141455	0.0153076	0.000489889	-0.0168974	0.0124848	-0.00442202	0.0136593	0.0251522	0.0128837	-0.000843216	-0.00111316	-0.000219329	-0.00128607	0.0204659	0.00969917	-0.0109406	-0.0149431	-0.0104786	-0.0152379	0.00843398	0.00501435	-0.0265093	-0.00334138	-0.0104105	-0.00221997	0.0142678	-0.00274675	-0.0159301	-0.0143333
Cycle 8	0.000996681	0.00807681	-0.000219564	0.0252488	0.0220553	-0.00754946	0.00937211	-0.00145464	0.0115246	0.0246743	0.0255988	-0.00307221	0.0104157	0.000776119	0.0112383	0.0262971	0.0126608	-0.00480983	0.00239653	0.00253689	0.00283987	0.023182	0.00594038	-0.00791922	0.00860906	0.0045334	0.00933228	0.0272737	0.0088864	-0.00239352	0.00824491	0.0145179	0.00720898	0.0320526	0.0205434	0.00460736	-0.000813322	-0.00139399	-0.00032052	0.0196234	0.0175466	-0.011103	-0.0114397	-0.0181971	-0.00995541	0.00592891	-0.00966525	-0.0235501	-0.0100914
Cycle 9	-0.00343631	-0.00496708	-0.00302142	0.0173264	0.0129296	-0.0150176	-0.00736691	-0.021722	-0.00505403	0.00699677	0.00589875	-0.0212723	-0.0054488	-0.00301736	-0.00548817	0.017292	-0.00578861	-0.0154117	-0.0093897	-0.0175274	-0.00898289	0.00811084	-0.00825803	-0.0249162	-0.0119845	-0.0212443	-0.0113076	0.00491664	-0.0136458	-0.0245572	-0.00974346	-0.0141885	-0.00863618	0.00959269	-0.000641987	-0.0257112	-0.0190616	-0.0230252	-0.0187106	0.000574697	-0.00342179	-0.0295546	-0.0153602	-0.0219561	-0.0142952	0.00288182	-0.016067	-0.0282212	-0.0138284
Cycle 10	-0.0123463	0.00876059	-0.0164614	0.0205432	0.0135247	-0.0174314	0.00149279	-0.000783142	0.00270124	0.0226884	0.0216581	-0.00952289	-0.00109854	-0.00268017	-0.000186873	0.0204495	-0.000545693	-0.0124758	-0.00106012	-0.00902369	0.000134827	0.0172999	0.000890635	-0.0158952	-0.00733729	-0.00342683	-0.00674956	0.0169576	-0.00960531	-0.0173342	-0.00933653	0.000732648	-0.0108703	0.018041	0.00251493	-0.00908061	-0.000107644	-0.0137295	0.00176059	0.0154205	0.0122727	-0.00832233	0.00192702	-0.00922422	0.00448531	0.0186901	0.00284144	-0.0114948	-0.00145122
Cycle 11	0.0018498	7.32535e-05	0.00110184	0.0224718	0.0179198	-0.00879729	0.00165948	0.00350128	0.000203857	0.0240841	0.0230598	-0.00817542	0.0110912	0.00143323	0.0102992	0.0277729	0.00980428	-0.00393711	-0.00491776	-0.00480856	-0.00608839	0.0166569	-0.00473133	-0.0150437	0.00120501	-0.00758848	0.000629844	0.0183239	-0.00180743	-0.0102995	-4.7057e-05	-0.00391878	-0.000296195	0.0195338	0.00850966	-0.0143994	-0.0045589	-0.00911571	-0.00538432	0.0147077	0.0105999	-0.0139506	-0.0146748	-0.0171264	-0.0154653	0.00568545	-0.0173701	-0.025483	-0.00923764
Cycle 12	0.00176086	-9.37817e-06	0.00103448	0.0231906	0.0185413	-0.00927852	-0.0153847	-0.0129936	-0.0169037	0.0081812	0.00719117	-0.0255094	-0.00101591	-0.010565	-0.00178905	0.0165394	-0.00222404	-0.0163836	-0.00497521	-0.0170538	-0.00559551	0.0113313	-0.00485454	-0.0220011	-0.0114056	-0.0163511	-0.0122162	0.00845327	-0.0148409	-0.0227263	-0.00924054	-0.0136596	-0.00933701	0.0108776	-0.000310367	-0.0245761	-0.00464626	-0.0136122	-0.00511918	0.0132294	0.00940495	-0.013665	-0.0105628	-0.0212908	-0.0100626	0.00642304	-0.0117754	-0.0238712	-0.0172668
Cycle 13	0.00711049	0.00952719	0.00538311	0.0301594	0.0255093	-0.0026339	0.00217676	0.00819836	7.07094e-05	0.0270588	0.0264947	-0.00705505	0.00753845	0.00188996	0.00659831	0.026582	0.00664146	-0.00566862	-0.000462119	-0.00428346	-0.00145563	0.0195151	0.000147901	-0.012876	0.00184726	-0.00262911	0.00098915	0.0214887	-0.00120807	-0.0091988	0.0096377	0.00149731	0.0104064	0.027441	0.0182503	-0.00949977	-0.0178551	-0.021585	-0.0187352	0.00222229	-0.00156979	-0.0275803	-0.00980703	-0.0245293	-0.00871107	0.00475346	-0.00990206	-0.0239277	-0.0126187
Cycle 14	0.0119649	0.00526428	0.01241	0.032026	0.028261	-0.0011446	0.0023366	-0.0039554	0.00219503	0.0226375	0.0221022	-0.0102207	0.00767652	0.00601077	0.00660969	0.0302602	0.00685785	-0.00452281	-0.00432075	-0.00818585	-0.00528486	0.0171991	-0.00344826	-0.0177478	0.00204397	-0.00678788	0.00150596	0.0210792	-0.000558633	-0.0106459	0.00524633	-0.00315771	0.00610495	0.0244836	0.0146899	-0.0151648	-0.00378517	-0.012587	-0.00425885	0.015259	0.0117439	-0.0136181	-0.00119734	-0.0039593	-0.00190566	0.0208656	-0.00335922	-0.0132641	-0.00049625
Cycle 15	0.0118624	0.0184712	0.00959154	0.0373286	0.0307494	0.00282715	0.0192337	0.0041622	0.0208884	0.0338436	0.0317415	0.00561789	0.0156398	0.00991627	0.0151453	0.034911	0.0137211	0.00201211	0.00759744	0.012045	0.00668896	0.0319519	0.00730823	-0.000785366	0.0102911	0.00614941	0.00985322	0.0303664	0.00619598	-0.00108773	0.00971259	0.0160851	0.00748759	0.0350491	0.0191623	0.00581594	0.0146483	0.00486272	0.0146634	0.0318894	0.027186	0.00559338	0.00709779	-1.42518e-05	0.00747096	0.0256898	0.00465325	-0.00546913	0.00737113
Cycle 16	0.0165792	0.0229445	0.0144313	0.0429964	0.037245	0.00770199	0.0150127	0.0083033	0.0154177	0.0348922	0.0337862	0.00320451	0.0277217	0.0218833	0.0272974	0.047931	0.0268656	0.0142579	0.0156173	0.00801107	0.015296	0.0350525	0.0162655	0.00102148	0.0228761	0.0148798	0.0227629	0.0420716	0.020152	0.01114	0.014305	0.016118	0.0132253	0.0384538	0.024687	0.00572119	0.0239442	0.0224709	0.0234039	0.0463389	0.0417569	0.0136649	0.0365695	0.0162875	0.0390255	0.0496652	0.0374344	0.0208724	0.0312853
Cycle 17	0.0358251	0.0501039	0.0302908	0.0671481	0.0572219	0.0280455	0.0494733	0.0416996	0.0485211	0.0697789	0.0658246	0.0364993	0.0683646	0.0581591	0.0665846	0.0871664	0.0632926	0.0517464	0.0640389	0.0531982	0.0623327	0.082754	0.0605176	0.0467525	0.0694489	0.0676154	0.0673969	0.0924257	0.0615145	0.0576741	0.0696088	0.0650213	0.0685199	0.0912709	0.0758784	0.0531707	0.0754827	0.0626719	0.0742648	0.0930006	0.0861767	0.0662114	0.0708334	0.0658074	0.069428	0.0922247	0.06455	0.0580548	0.0756531
Cycle 18	0.0875794	0.0991915	0.0836318	0.120245	0.10497	0.0789825	0.104952	0.091277	0.105887	0.125219	0.115867	0.0907359	0.124892	0.110176	0.124246	0.144692	0.115562	0.105889	0.116263	0.110367	0.115302	0.140129	0.108587	0.101493	0.140847	0.133129	0.14015	0.164002	0.128965	0.128066	0.142941	0.137864	0.142927	0.167284	0.145705	0.125853	0.140666	0.128931	0.140327	0.16148	0.148914	0.131085	0.134241	0.147565	0.130985	0.167677	0.120229	0.12601	0.159608
Cycle 19	0.18606	0.18368	0.182546	0.214414	0.187074	0.174944	0.198582	0.198323	0.194549	0.228469	0.20638	0.188036	0.241698	0.229902	0.23808	0.265238	0.216832	0.225285	0.232434	0.244735	0.227828	0.268697	0.210068	0.228504	0.300008	0.28121	0.297197	0.319908	0.273276	0.28669	0.289284	0.28805	0.285502	0.318641	0.279874	0.277459	0.298492	0.305009	0.293931	0.331585	0.303778	0.286861	0.290135	0.302485	0.28417	0.325547	0.26043	0.282781	0.327171
Cycle 20	0.358931	0.369779	0.346917	0.405032	0.353351	0.352526	0.385223	0.374704	0.377417	0.419959	0.377745	0.373997	0.450558	0.440847	0.441473	0.484837	0.400668	0.436457	0.448183	0.476199	0.437509	0.501536	0.402138	0.453907	0.575669	0.563531	0.567023	0.609456	0.521504	0.564616	0.57667	0.563462	0.570336	0.609693	0.54766	0.55322	0.585554	0.581484	0.576397	0.622946	0.573661	0.577031	0.575841	0.615508	0.560305	0.634854	0.515222	0.576705	0.657524
Cycle 21	0.682363	0.711991	0.653113	0.750356	0.656969	0.684332	0.746817	0.736833	0.726107	0.794921	0.717362	0.739173	0.881448	0.855819	0.86016	0.922362	0.784576	0.862844	0.86874	0.911812	0.844597	0.942403	0.777468	0.885983	1.10332	1.09478	1.08162	1.15176	0.998601	1.09629	1.1208	1.10597	1.10204	1.16549	1.05597	1.09909	1.13324	1.1536	1.10944	1.19688	1.1061	1.12395	1.1361	1.21056	1.10241	1.22243	1.02023	1.1493	1.27584
Cycle 22	1.2967	1.37008	1.23698	1.40613	1.24425	1.31553	1.41506	1.40382	1.37438	1.48354	1.34913	1.41265	1.64702	1.63037	1.60521	1.7126	1.47427	1.63839	1.64623	1.74688	1.59943	1.77381	1.48369	1.69968	2.10055	2.10123	2.05805	2.1779	1.91437	2.10037	2.11363	2.09956	2.07451	2.17578	1.99038	2.0982	2.15031	2.21043	2.10337	2.25863	2.10082	2.13958	2.14343	2.34427	2.07022	2.31895	1.92642	2.19426	2.44937
Cycle 23	2.40603	2.52848	2.29927	2.58072	2.31509	2.44258	2.58344	2.61211	2.50098	2.71305	2.4933	2.59353	3.02281	3.00957	2.94538	3.12952	2.73144	3.02082	3.04269	3.2313	2.95658	3.26244	2.76948	3.14802	3.87421	3.87159	3.79644	3.99125	3.56143	3.87847	3.95919	3.89966	3.89534	4.05254	3.7534	3.89975	4.01431	4.11834	3.92859	4.19119	3.93171	4.00087	4.00757	4.36774	3.87446	4.30159	3.63846	4.10387	4.54972
Cycle 24	4.26385	4.49914	4.07347	4.564	4.16818	4.33875	4.58057	4.63869	4.4364	4.78203	4.46604	4.60519	5.3611	5.32252	5.22757	5.51571	4.92059	5.35535	5.40859	5.7379	5.25932	5.75958	4.99673	5.59798	6.93878	6.9405	6.80365	7.1275	6.46232	6.95264	7.08585	7.03719	6.96234	7.24949	6.7887	7.04707	7.2345	7.42262	7.08542	7.5095	7.12932	7.21538	7.21676	7.86858	6.9819	7.6995	6.63866	7.39624	8.19221
Cycle 25	7.09036	7.49044	6.7753	7.56333	7.0188	7.21366	7.5418	7.65951	7.30235	7.8591	7.44283	7.5832	8.77302	8.80721	8.55076	9.03962	8.14993	8.80924	8.92663	9.52136	8.67997	9.47595	8.34861	9.26318	11.6013	11.6537	11.3768	11.8671	10.922	11.6282	11.9668	11.8927	11.7635	12.1637	11.5452	11.9061	12.2075	12.5294	11.9625	12.6226	12.1063	12.1706	12.1723	13.2994	11.7788	12.9787	11.317	12.4782	13.8037
Cycle 26	10.6135	11.2048	10.1564	11.2932	10.6111	10.7848	11.1995	11.3624	10.8559	11.6326	11.1354	11.2477	13.0223	13.0457	12.7034	13.3979	12.2282	13.0513	13.2697	14.115	12.9152	14.0443	12.5385	13.7382	17.3786	17.5957	17.0461	17.8268	16.4881	17.4285	18.1427	18.1536	17.8223	18.4667	17.6445	18.1717	18.6344	19.1956	18.2745	19.2789	18.6299	18.554	18.5658	20.3057	17.9814	19.798	17.4157	19.0258	21.0534
Cycle 27	14.0722	14.8982	13.4584	14.9048	14.1124	14.2962	14.7221	15.046	14.2518	15.3182	14.7614	14.7924	17.0552	17.2178	16.6294	17.6015	16.1036	17.1456	17.5062	18.6248	17.0384	18.5464	16.6424	18.1122	23.1247	23.5619	22.6759	23.7233	22.0374	23.1992	24.3668	24.509	23.9137	24.8502	23.8215	24.5288	25.2125	26.0407	24.7312	26.0636	25.3052	25.0773	25.1811	27.5432	24.3999	26.8373	23.7512	25.7911	28.5018
Cycle 28	16.9102	17.8923	16.1776	17.957	17.0661	17.1691	17.5071	17.9505	16.9358	18.2483	17.6474	17.5943	20.2009	20.443	19.6899	20.7779	19.1229	20.3253	20.8203	22.0667	20.2648	21.9433	19.8422	21.4887	27.6853	28.3608	27.1383	28.5034	26.4314	27.7898	29.3008	29.6141	28.725	29.9267	28.7206	29.6411	30.4673	31.6099	29.8803	31.564	30.7086	30.2716	30.4147	33.2692	29.4759	32.2457	28.7699	31.1442	34.3709
Cycle 29	18.9305	20.009	18.1139	20.0665	19.114	19.209	19.4651	20.0139	18.8159	20.322	19.688	19.5667	22.5078	22.7331	21.9363	23.1571	21.3402	22.6183	23.0672	24.4854	22.443	24.3163	22.0078	23.8218	30.6407	31.5735	30.0152	31.595	29.2586	30.7783	32.546	33.0028	31.875	33.2996	31.9484	33.0353	33.9895	35.2502	33.3325	35.1432	34.235	33.7678	33.8865	37.1077	32.8304	36.0491	32.0744	34.7038	38.2528
Cycle 30	20.344	21.5458	19.453	21.5313	20.5355	20.6525	20.8082	21.4456	20.0996	21.7738	21.1175	20.9245	23.9459	24.2663	23.3253	24.64	22.7095	24.1021	24.5421	26.0255	23.8696	25.8766	23.4259	25.3294	32.6334	33.6062	31.9597	33.7545	31.1643	32.7749	34.5933	35.181	33.8458	35.4363	33.9793	35.2215	36.2167	37.6361	35.5024	37.495	36.5368	35.9653	36.1789	39.4286	35.0729	38.2947	34.2935	37.0013	40.6252
Cycle 31	21.2166	22.5256	20.2661	22.4719	21.4446	21.5501	21.6778	22.436	20.916	22.6714	22.0043	21.8141	24.9162	25.2761	24.2598	25.6696	23.6364	25.0892	25.5558	27.0971	24.8466	26.8968	24.3963	26.371	33.8302	34.938	33.1133	34.9949	32.3003	33.989	35.8769	36.4334	35.1026	36.6867	35.2216	36.4684	37.5666	39.0982	36.8097	38.8672	37.8882	37.2927	37.5742	40.9848	36.4093	39.8874	35.6096	38.4346	42.1732
Cycle 32	22.0133	23.2641	21.0533	23.2918	22.249	22.3266	22.3036	23.0914	21.5139	23.3399	22.6629	22.4404	25.6354	25.9488	24.9575	26.4832	24.3282	25.78	26.2432	27.8493	25.5079	27.6962	25.0627	27.0879	34.6478	35.8537	33.901	35.83	33.0743	34.8162	36.6959	37.2763	35.8928	37.5406	36.0335	37.3081	38.4542	39.9718	37.675	39.842	38.8366	38.1776	38.4104	41.9346	37.205	40.7542	36.3925	39.2947	43.0714
Cycle 33	22.502	23.7458	21.5323	23.7572	22.7171	22.8132	22.7646	23.5791	21.9594	23.8007	23.1242	22.9062	26.101	26.4464	25.4106	26.9469	24.7822	26.2614	26.6864	28.3286	25.9383	28.1114	25.4918	27.5502	35.1545	36.42	34.3925	36.4026	33.5604	35.3317	37.295	37.8814	36.4792	38.2525	36.6834	37.9134	38.9972	40.5492	38.2042	40.4288	39.4155	38.7144	39.0097	42.5152	37.7958	41.379	36.9825	39.889	43.7042
Cycle 34	22.762	24.1263	21.7537	24.1505	23.0848	23.1009	23.069	23.9315	22.246	24.2106	23.5366	23.2161	26.4381	26.7323	25.7394	27.2659	25.1122	26.5691	27.0095	28.6775	26.2501	28.5528	25.8196	27.8834	35.5475	36.8024	34.7759	36.8764	33.939	35.7193	37.568	38.2143	36.7277	38.4851	36.9256	38.2472	39.3536	40.9315	38.5484	40.8411	39.8194	39.0626	39.3333	42.9146	38.0975	41.7903	37.2821	40.2281	44.0271
Cycle 35	23.0612	24.3742	22.0655	24.4071	23.3463	23.3856	23.285	24.1775	22.4577	24.3941	23.7161	23.4366	26.6382	26.9145	25.9406	27.3987	25.3071	26.7591	27.2085	28.8838	26.4492	28.75	26.0148	28.0851	35.6962	36.9702	34.9237	36.9741	34.0866	35.8697	37.7718	38.3768	36.9417	38.7946	37.1838	38.4054	39.5928	41.1757	38.7877	40.9798	39.9691	39.2998	39.4952	43.2387	38.235	42.002	37.4131	40.4301	44.24
Cycle 36	23.1805	24.537	22.1762	24.57	23.5084	23.5168	23.4366	24.2709	22.6202	24.5382	23.8674	23.5777	26.7223	27.03	26.0252	27.47	25.3986	26.8595	27.2883	29.0184	26.5284	28.7844	26.0964	28.1948	35.853	37.1245	35.0824	37.1997	34.2479	36.0268	37.8968	38.431	37.0852	38.7186	37.2245	38.4548	39.6548	41.2885	38.8476	41.0838	40.0741	39.3536	39.6244	43.2545	38.3832	42.0628	37.5719	40.5311	44.3242
Cycle 37	23.2464	24.5823	22.2432	24.5257	23.48	23.5722	23.4585	24.3834	22.624	24.5592	23.8868	23.6116	26.7641	27.0636	26.0636	27.5872	25.4382	26.892	27.3382	29.0775	26.574	28.8506	26.1425	28.2444	35.9024	37.1452	35.1299	37.14	34.3014	36.0667	37.9275	38.5507	37.091	38.8482	37.2907	38.5761	39.6536	41.3324	38.8392	41.0643	40.0544	39.3393	39.6028	43.3084	38.3463	42.1074	37.5304	40.5236	44.3252
Cycle 38	23.3801	24.6789	22.393	24.7056	23.6537	23.6956	23.6023	24.4654	22.785	24.7392	24.0655	23.7431	26.8458	27.0927	26.1547	27.5989	25.5248	26.9467	27.3996	29.1038	26.6444	28.874	26.2063	28.2864	35.8776	37.1631	35.1097	37.1266	34.2793	36.0477	37.9549	38.5644	37.1291	38.9338	37.3512	38.5881	39.7052	41.3168	38.9033	41.2015	40.1794	39.402	39.7023	43.3128	38.4678	42.1205	37.6542	40.5982	44.3825
Cycle 39	23.3504	24.7181	22.3453	24.6504	23.5997	23.6677	23.5713	24.4729	22.7462	24.7423	24.0689	23.7033	26.8616	27.1806	26.1659	27.6371	25.5371	26.9826	27.4195	29.1446	26.6616	28.9893	26.2343	28.3014	35.9625	37.1944	35.1964	37.1714	34.369	36.1084	37.9877	38.5648	37.1678	38.9558	37.3816	38.57	39.7527	41.3048	38.9534	41.1269	40.1232	39.4437	39.6612	43.3475	38.4133	42.214	37.5945	40.5603	44.3163
Cycle 40	23.3882	24.7724	22.3778	24.7448	23.6843	23.7388	23.5291	24.4987	22.6919	24.6428	23.9691	23.7031	26.8793	27.1782	26.183	27.6938	25.5557	27.0192	27.393	29.1671	26.6315	28.9723	26.2057	28.33	36.0036	37.2546	35.2348	37.239	34.4053	36.1814	37.9496	38.5679	37.1184	38.9115	37.3348	38.6052	39.6955	41.3841	38.8846	41.1055	40.0948	39.3918	39.682	43.3851	38.4302	42.1887	37.6129	40.6144	44.4137
[truncated: 5 more columns]

## Sheet: Tannic acid Fittings
FLUORESCENCE DATA			Tannic acid
Input Tannic acid (mg/ml) )	0.1	0.1	0.1	0.1	0.1	0.1	0.05	0.05	0.05	0.05	0.05	0.05	0.025	0.025	0.025	0.025	0.025	0.025	0.0125	0.0125	0.0125	0.0125	0.0125	0.0125	0.00625	0.00625	0.00625	0.00625	0.00625	0.00625	0.00312	0.00312	0.00312	0.00312	0.00312	0.00312	0.00156	0.00156	0.00156	0.00156	0.00156	0.00156	0.00078	0.00078	0.00078	0.00078	0.00078	0.00078	0.00039
Runs	Run 1	Run 2	Run 3	Run 4	Run 5	Run 6	Run 1	Run 2	Run 3	Run 4	Run 5	Run 6	Run 1	Run 2	Run 3	Run 4	Run 5	Run 6	Run 1	Run 2	Run 3	Run 4	Run 5	Run 6	Run 1	Run 2	Run 3	Run 4	Run 5	Run 6	Run 1	Run 2	Run 3	Run 4	Run 5	Run 6	Run 1	Run 2	Run 3	Run 4	Run 5	Run 6	Run 1	Run 2	Run 3	Run 4	Run 5	Run 6	Run 1
Fmax	23.2867	24.6284	22.2826	24.5985	23.5468	23.6255	23.4711	24.3917	22.6374	24.5837	23.9097	23.6352	26.7736	27.0718	26.0728	27.552	25.4429	26.913	27.321	29.0462	26.5571	28.8309	26.1222	28.2318	35.839	37.1167	35.0641	37.0964	34.2299	36.0214	37.8668	38.4697	37.0351	38.7889	37.2287	38.5066	39.6357	41.2578	38.8257	41.0465	40.0326	39.3443	39.601	43.256	38.3526	42.0579	37.5339	40.522	44.2941
b	2.05111	2.04328	2.05903	2.04087	2.05573	2.04638	1.97322	2.01636	1.96808	1.9885	1.99867	1.97911	1.8959	1.86702	1.8967	1.88941	1.90351	1.87896	1.8412	1.87136	1.83781	1.86709	1.84739	1.85537	1.71813	1.72344	1.71363	1.72164	1.71577	1.71726	1.65594	1.63814	1.65537	1.65962	1.65976	1.63508	1.63301	1.63543	1.62803	1.63637	1.63686	1.6309	1.63279	1.63923	1.62689	1.6535	1.62758	1.63296	1.59517
c	24.3925	24.413	24.3489	24.4303	24.2859	24.409	24.5353	24.4461	24.526	24.5356	24.4301	24.5263	24.7855	24.8972	24.769	24.8184	24.6947	24.8485	24.9291	24.7921	24.9289	24.827	24.847	24.8611	25.3002	25.3631	25.2993	25.356	25.2541	25.3142	25.4954	25.5994	25.4758	25.5216	25.4632	25.6115	25.6344	25.66	25.6393	25.644	25.6119	25.6338	25.6457	25.5991	25.6606	25.5653	25.6309	25.6371	25.7012
d	2.09796	2.08743	2.1307	2.06107	2.22526	2.07992	1.91291	2.01196	1.91238	1.92531	2.04696	1.91952	1.71816	1.66261	1.72658	1.69955	1.81262	1.68068	1.63252	1.71694	1.63134	1.69021	1.71704	1.66898	1.42004	1.42098	1.41693	1.40478	1.46376	1.41436	1.33179	1.29795	1.33618	1.32734	1.37133	1.29013	1.28292	1.28406	1.27878	1.2806	1.31511	1.27761	1.27945	1.30265	1.27149	1.31994	1.30649	1.28073	1.22855
Fb	0.0239743	0.0268628	0.0230913	0.047173	0.0443276	0.013686	0.0225451	0.0190742	0.0228275	0.0424106	0.0435992	0.0108648	0.0247015	0.0202006	0.0246086	0.044607	0.026562	0.011399	0.0199133	0.0191859	0.019653	0.0420003	0.0233393	0.00847548	0.0219354	0.0172613	0.02191	0.039903	0.0219904	0.0101335	0.0196271	0.0173809	0.0198253	0.0407004	0.0317889	0.00607581	0.0157982	0.0125309	0.0157264	0.0357231	0.0343706	0.00523161	0.0152401	0.0120669	0.0154143	0.0373736	0.0162008	0.00329891	0.0133521
Yf	10.3034	10.9062	9.83799	10.9329	10.3543	10.4553	10.5222	10.8505	10.1499	11.0293	10.6348	10.5785	12.1986	12.3935	11.8708	12.5938	11.5005	12.2911	12.5435	13.2279	12.1945	13.1851	11.9022	12.9041	16.8326	17.4253	16.4753	17.4725	15.9958	16.9179	17.9792	18.3456	17.5748	18.4484	17.5992	18.3715	18.9385	19.7066	18.5624	19.6383	19.0631	18.8026	18.9305	20.6075	18.3547	20.0159	17.8779	19.355	21.3245
m	3.39391	3.59991	3.24418	3.59137	3.46024	3.4458	3.49435	3.5883	3.37884	3.63644	3.55999	3.51066	4.05885	4.13826	3.95502	4.1815	3.88465	4.09743	4.21807	4.46045	4.10704	4.42267	4.06352	4.3463	5.74127	5.92858	5.62887	5.91496	5.53119	5.76778	6.19437	6.31956	6.06548	6.32575	6.12083	6.32754	6.51183	6.76989	6.39288	6.7266	6.60372	6.46531	6.5024	7.10773	6.30994	6.87442	6.21636	6.65467	7.36497
asymm	0.115084	0.114337	0.116981	0.111093	0.120538	0.11491	0.103394	0.11031	0.103261	0.102716	0.110417	0.104851	0.0887587	0.0843993	0.0894087	0.0858156	0.0959787	0.0866054	0.0817716	0.0891821	0.0816435	0.0853509	0.0887247	0.085845	0.0606539	0.0610527	0.0602775	0.0579946	0.0653915	0.0606741	0.0503983	0.046232	0.0509098	0.0487803	0.0545376	0.0458017	0.0443722	0.0447123	0.0438103	0.043121	0.0476205	0.0441994	0.0439403	0.0471855	0.0428457	0.0481714	0.0473733	0.0447162	0.0371411
[truncated: 5 more columns]

## Sheet: IgG Runs
FLUORESCENCE DATA			IgG
Input IgG (mg/ml) )	2	2	2	2	2	2	1	1	1	1	1	1	0.5	0.5	0.5	0.5	0.5	0.5	0.25	0.25	0.25	0.25	0.25	0.25	0.125	0.125	0.125	0.125	0.125	0.125	0.0625	0.0625	0.0625	0.0625	0.0625	0.0625	0.03125	0.03125	0.03125	0.03125	0.03125	0.03125	0.0156	0.0156	0.0156	0.0156	0.0156	0.0156	0.0078
Runs	Run 1	Run 2	Run 3	Run 4	Run 5	Run 6	Run 1	Run 2	Run 3	Run 4	Run 5	Run 6	Run 1	Run 2	Run 3	Run 4	Run 5	Run 6	Run 1	Run 2	Run 3	Run 4	Run 5	Run 6	Run 1	Run 2	Run 3	Run 4	Run 5	Run 6	Run 1	Run 2	Run 3	Run 4	Run 5	Run 6	Run 1	Run 2	Run 3	Run 4	Run 5	Run 6	Run 1	Run 2	Run 3	Run 4	Run 5	Run 6	Run 1
Cycle 1	-0.130124	-0.140815	-0.130211	-0.139674	-0.115774	-0.140169	-0.111263	-0.15304	-0.108949	-0.112746	-0.113269	-0.146227	-0.100287	-0.0965609	-0.102297	-0.0790714	-0.0921431	-0.106335	-0.0712166	-0.0818102	-0.0710127	-0.0570648	-0.0713039	-0.0814849	-0.0617961	-0.0642829	-0.0624709	-0.0438613	-0.0457738	-0.0720331	-0.0666895	-0.0577287	-0.0696279	-0.042783	-0.058797	-0.0770548	-0.0445571	-0.0492878	-0.0457832	-0.0276519	-0.0355448	-0.0551617	-0.0449293	-0.0637703	-0.0460049	-0.0350485	-0.0441749	-0.0632927	-0.0326152
Cycle 2	0.00184625	-3.63629e-05	-0.00411464	-2.63101e-05	0.0204409	-0.00380286	-0.0139925	-0.00784421	-0.0152193	0.00865013	0.0070725	-0.0196105	-0.00438059	-0.012193	-0.00350316	0.0112696	0.00309374	-0.0204187	-0.004104	0.00442336	-0.0059808	0.0196983	-0.00550787	-0.0126601	0.00465968	0.0048375	0.00391665	0.024276	0.0226531	-0.00467507	0.00603771	-0.00220025	0.00688269	0.021454	0.0128329	-0.00230817	0.000360063	0.0088401	-0.000395335	0.0241196	0.0141037	-0.00654768	0.00320215	0.0117606	0.00241865	0.0270114	0.007827	-0.00204802	0.00944439
Cycle 3	-0.00940903	-0.00263589	-0.0218022	-0.00183278	0.0139243	-0.0108691	-0.0054862	0.000523538	-0.00672216	0.0174501	0.017054	-0.011583	-0.00371303	-0.00794732	-0.00357972	0.0141079	0.00557962	-0.0171079	0.00347309	-0.00227629	0.00354309	0.0205195	0.00494445	-0.00690298	-0.0023234	0.00532667	-0.00483423	0.0214244	0.0206217	-0.0089647	-0.00170082	0.00250569	-0.00321292	0.0203246	0.00779355	-0.0120448	0.00075396	-0.00635017	7.67015e-05	0.0171332	0.0112643	-0.0111424	0.00366058	-0.00589011	0.00302968	0.0188129	0.00758317	-0.0107811	-0.000785414
Cycle 4	-0.00138468	-0.0108778	-0.0170635	-0.00919183	0.0145857	-0.00119867	0.00562623	-0.00340066	0.00607664	0.0218171	0.0218566	-0.0107294	-0.00388159	0.00252191	-0.00549667	0.0200286	0.0073247	-0.00923826	-0.00732902	0.00120845	-0.00882667	0.0176469	-0.00713996	-0.0172668	0.00128812	-0.00640325	0.00276523	0.0181494	0.0180339	-0.0126801	-0.0017943	0.002405	-0.00290352	0.0210095	0.0082563	-0.0131267	-0.00347254	-0.00254894	-0.00379934	0.0177022	0.0100672	-0.0139911	-0.00394738	-0.00237842	-0.00428335	0.0175556	0.00167268	-0.013976	-0.000883924
Cycle 5	0.00833292	-0.0014713	-0.0115797	-0.000973166	0.0241392	0.0124021	0.0142581	0.00875728	0.0156047	0.0322159	0.03138	7.74176e-05	0.0004442	0.0104084	-0.000693034	0.0261173	0.0119005	-0.00188948	0.00030242	-0.00180931	0.00147002	0.0199579	0.0020803	-0.0106982	-0.00192499	-0.00200027	-0.00103085	0.0187522	0.0175258	-0.0127457	0.0026977	0.00284837	0.00354595	0.023472	0.0121603	-0.00811138	0.00521082	-0.00203909	0.00613347	0.0222949	0.0159422	-0.00771657	-0.00344138	-0.00185989	-0.00258	0.0180638	0.00226804	-0.0134627	-0.003985
Cycle 6	0.000614533	0.0150214	-0.0274179	0.0159703	0.028962	0.0106766	-0.000405626	0.00196405	0.000260182	0.0219277	0.0212364	-0.0095392	0.011531	0.00720998	0.0132726	0.0304764	0.0217783	-0.00273035	0.00765751	-0.00154621	0.00979435	0.0241982	0.0106891	-0.00385656	-0.00169941	-0.00176065	-0.0008168	0.0194237	0.0185788	-0.0123191	-0.00524029	-0.0055588	-0.00431221	0.0157605	0.00477597	-0.0157936	-0.00285231	0.0020981	-0.0020155	0.0207733	0.0122104	-0.011987	0.000526029	-0.0016322	0.00141501	0.0205971	0.0063332	-0.0111169	-0.00379005
Cycle 7	0.0330085	0.0377057	-0.000257384	0.0391239	0.0564434	0.0460228	0.0064318	0.0267824	0.00473162	0.0377168	0.0360349	0.00818749	0.0217515	0.0279578	0.020536	0.045928	0.0324814	0.0162287	0.0251036	0.0197564	0.0258794	0.0435182	0.0264794	0.0137796	0.0165621	0.0133564	0.0173502	0.0360661	0.0349241	0.00444811	0.0147945	0.0113613	0.0154778	0.0341684	0.0235765	0.00444756	0.00097185	-0.00217532	0.00103061	0.0205293	0.0128729	-0.0107458	0.00767478	0.00525823	0.00773668	0.0275723	0.0124125	-0.00428897	0.00299394
Cycle 8	0.0227956	0.0435477	-0.0172796	0.0445876	0.053895	0.0413694	0.0201139	0.0361427	0.0191937	0.0487204	0.0480162	0.0196044	0.0350399	0.0410567	0.0342733	0.0586038	0.0465173	0.0297552	0.0315079	0.0261652	0.0326937	0.0495169	0.0340642	0.0205833	0.0232982	0.0280994	0.0226252	0.046378	0.0457094	0.0148909	0.0182563	0.0279584	0.0168844	0.0437273	0.0292873	0.00661445	0.016889	0.00886671	0.0173895	0.0335737	0.0280237	0.00413286	0.0182079	0.015415	0.018684	0.037463	0.0239093	0.00646028	-0.00116953
Cycle 9	0.0365286	0.0409361	-0.00761998	0.0424958	0.0601129	0.0569399	0.0550879	0.062787	0.0544848	0.0801841	0.0776652	0.0486516	0.060757	0.0701377	0.0589159	0.0867475	0.0707831	0.0575353	0.0497564	0.0484023	0.0499978	0.0704855	0.0494652	0.0384386	0.0460789	0.0440538	0.0466071	0.0664322	0.0639985	0.0340599	0.0430245	0.049885	0.0417914	0.0678589	0.0518442	0.0309573	0.0420185	0.0406074	0.0420822	0.0628011	0.0534414	0.0304199	0.0485999	0.0557167	0.0485865	0.0734334	0.0532091	0.0408751	0.0311267
Cycle 10	0.056015	0.0518921	0.00812936	0.0531538	0.0762219	0.0802646	0.0799831	0.0761869	0.0811579	0.1001	0.0979601	0.0670589	0.0802201	0.103733	0.0763184	0.113975	0.0928093	0.0895902	0.0935733	0.0967106	0.0939913	0.117258	0.0935678	0.0833028	0.0918194	0.0916453	0.0927105	0.11398	0.111477	0.0811635	0.0805485	0.081001	0.0813139	0.102944	0.08948	0.0699061	0.0842178	0.0886636	0.0850399	0.108466	0.0980588	0.0749447	0.090898	0.0894501	0.0917623	0.112365	0.0954191	0.0796106	0.0888667
Cycle 11	0.106124	0.106755	0.0502368	0.108149	0.127629	0.13505	0.137273	0.182383	0.132252	0.181088	0.177358	0.154897	0.178098	0.186363	0.175262	0.203593	0.18737	0.174927	0.180859	0.20328	0.176603	0.212684	0.176559	0.172915	0.198026	0.190491	0.198622	0.215286	0.213061	0.184729	0.180707	0.187141	0.178334	0.204565	0.188464	0.169693	0.181788	0.188698	0.180578	0.206516	0.1951	0.173641	0.179095	0.196412	0.177763	0.208568	0.183781	0.177324	0.190171
Cycle 12	0.165968	0.175545	0.103661	0.176892	0.193006	0.199106	0.24432	0.297096	0.238667	0.292512	0.288546	0.266276	0.297067	0.307843	0.293746	0.324453	0.306994	0.295634	0.327388	0.366772	0.320817	0.369093	0.321178	0.320746	0.366064	0.373007	0.363297	0.391088	0.38818	0.358354	0.360083	0.351313	0.360586	0.377334	0.366662	0.350635	0.355616	0.36536	0.354411	0.38182	0.369849	0.347911	0.366939	0.381809	0.365654	0.395683	0.371518	0.363585	0.378685
Cycle 13	0.295623	0.306419	0.227701	0.308109	0.321759	0.332966	0.471608	0.513342	0.466883	0.513788	0.510603	0.486961	0.537155	0.584795	0.526368	0.581915	0.551664	0.567209	0.619446	0.703452	0.606708	0.681948	0.608318	0.617466	0.716043	0.721536	0.713599	0.738706	0.736384	0.707938	0.693604	0.696013	0.691993	0.71376	0.700645	0.68292	0.69832	0.721659	0.697013	0.729596	0.715994	0.694828	0.707982	0.729884	0.706614	0.737357	0.71306	0.708249	0.747765
Cycle 14	0.526925	0.54572	0.452692	0.546341	0.559738	0.56781	0.866879	0.961828	0.857634	0.937244	0.932402	0.914048	1.03284	1.08314	1.02154	1.08068	1.04858	1.06416	1.18338	1.33833	1.16089	1.28091	1.16395	1.1875	1.38383	1.37733	1.38422	1.40268	1.40085	1.36978	1.34564	1.33065	1.34732	1.35731	1.35097	1.3362	1.35608	1.38468	1.35477	1.39186	1.37654	1.35315	1.34636	1.4201	1.34452	1.40636	1.35828	1.37082	1.47306
Cycle 15	0.942932	0.998697	0.859608	0.998879	0.991912	0.991218	1.64498	1.80896	1.63025	1.74256	1.73447	1.73531	1.92709	2.01865	1.90786	1.99318	1.94564	1.99403	2.22955	2.53505	2.18673	2.40063	2.19117	2.24932	2.58894	2.6115	2.58295	2.61889	2.61442	2.5875	2.54094	2.5196	2.54423	2.55017	2.54461	2.53294	2.5778	2.64435	2.57666	2.62122	2.60142	2.58667	2.55945	2.72025	2.5572	2.65553	2.57793	2.62682	2.78827
Cycle 16	1.67512	1.81961	1.57669	1.82081	1.76929	1.73446	3.03652	3.30548	3.01289	3.18796	3.17753	3.19179	3.54865	3.72144	3.51308	3.64679	3.57448	3.68475	4.09137	4.68121	4.00942	4.40897	4.02055	4.13977	4.79622	4.84913	4.7832	4.8335	4.82907	4.80754	4.68353	4.64266	4.69056	4.66722	4.6793	4.67827	4.78178	4.92242	4.78023	4.8669	4.83141	4.81271	4.74366	5.04763	4.7401	4.90133	4.77644	4.88081	5.20139
Cycle 17	2.95491	3.18693	2.83993	3.18742	3.08664	3.02403	5.42481	5.87928	5.3838	5.67312	5.65381	5.69347	6.35405	6.58286	6.30563	6.48347	6.38484	6.53673	7.26246	8.33899	7.11191	7.81845	7.12967	7.35853	8.51377	8.63439	8.4834	8.59592	8.58465	8.5521	8.31369	8.28994	8.31597	8.32434	8.3155	8.30525	8.5579	8.77315	8.55435	8.68119	8.62696	8.60987	8.51186	9.00524	8.50495	8.76009	8.56032	8.74006	9.28846
Cycle 18	4.96145	5.39759	4.81966	5.39862	5.18725	5.05031	9.11398	9.86921	9.04823	9.49768	9.46455	9.56793	10.6172	10.9812	10.5424	10.8234	10.6646	10.9145	12.0547	13.8188	11.8103	12.9243	11.8353	12.2193	14.1054	14.3455	14.048	14.2326	14.2114	14.1929	13.8607	13.8469	13.862	13.8479	13.8465	13.8508	14.1849	14.6966	14.1804	14.4619	14.3411	14.3242	14.1063	15.035	14.0962	14.5642	14.1958	14.5459	15.4538
Cycle 19	7.60026	8.23726	7.42818	8.28753	7.91688	7.70984	13.9174	15.0443	13.817	14.5106	14.4518	14.6016	15.9498	16.5591	15.8226	16.2264	15.9894	16.4564	17.9011	20.7109	17.5097	19.2752	17.542	18.1713	20.9713	21.4679	20.8511	21.1707	21.128	21.1659	20.6528	20.7719	20.6264	20.693	20.6328	20.627	21.2037	22.1094	21.1939	21.5886	21.4102	21.4603	21.0774	22.5932	21.0588	21.7732	21.2029	21.8033	23.1105
Cycle 20	10.5534	11.3092	10.3574	11.4108	10.9555	10.6774	18.91	20.4995	18.7647	19.7031	19.6113	19.8806	21.3957	22.2465	21.2144	21.7536	21.4244	22.1085	23.5587	27.3993	23.0199	25.4099	23.0514	23.9333	27.4632	28.4143	27.2315	27.9242	27.8375	27.8469	27.148	27.571	27.0592	27.3715	27.1511	27.0843	27.9212	29.3206	27.9029	28.6445	28.3088	28.3246	27.7769	29.8908	27.7471	28.7569	27.9399	28.7947	30.4987
Cycle 21	13.2307	14.1198	13.0019	14.2698	13.6922	13.3725	23.2967	25.2614	23.1065	24.2863	24.1462	24.5021	25.7806	26.8144	25.5493	26.3028	25.8242	26.6521	27.848	32.572	27.1745	30.1876	27.1897	28.3143	32.2965	33.5694	31.9767	32.9733	32.8317	32.8166	32.0354	32.7159	31.8854	32.3237	31.9961	31.9419	32.995	34.7497	32.9615	33.844	33.417	33.5066	32.7809	35.4071	32.7334	34.0253	32.9564	34.0511	36.0183
Cycle 22	15.6483	16.6071	15.3863	16.8074	16.2039	15.805	26.5403	28.8751	26.2983	27.7358	27.5251	27.9793	28.8609	29.9467	28.599	29.4292	28.8527	29.7821	30.6875	36.0285	29.9089	33.3545	29.8804	31.2209	35.4024	36.9514	34.9979	36.1158	35.9092	36.042	35.1163	36.0117	34.9058	35.49	35.0222	35.0006	36.2083	38.2735	36.1527	37.1981	36.6497	36.817	36.0228	38.8434	35.9533	37.4332	36.163	37.3928	39.398
Cycle 23	17.7068	18.6645	17.4039	18.9161	18.2476	17.8722	28.9215	31.5029	28.623	30.3107	30.0009	30.5175	30.9988	32.1854	30.681	31.706	30.94	32.0104	32.4706	38.103	31.6163	35.3904	31.5121	33.0381	37.3545	39.0437	36.8816	38.2901	37.9791	38.0569	37.0597	37.9935	36.8065	37.6103	36.9315	36.9439	38.1102	40.3489	38.018	39.1648	38.4904	38.775	37.9795	40.9776	37.8728	39.4527	38.0199	39.4407	41.4688
Cycle 24	19.59	20.4914	19.2307	20.7925	20.185	19.7638	30.7119	33.5127	30.3376	32.1818	31.7668	32.4521	32.445	33.698	32.0567	33.2304	32.2884	33.522	33.5923	39.5589	32.6349	36.6613	32.4415	34.2021	38.5334	40.3401	37.976	39.6083	39.186	39.2933	38.227	39.268	37.8965	38.8562	37.9916	38.1063	39.3074	41.6635	39.1574	40.635	39.7327	40.0157	39.2298	42.2848	39.0655	40.7825	39.1476	40.7276	42.7636
Cycle 25	21.1201	22.0948	20.6615	22.4451	21.8276	21.3091	32.1042	35.0172	31.6343	33.8329	33.2978	33.919	33.5718	34.8091	33.1008	34.4494	33.313	34.6408	34.3996	40.5258	33.3343	37.6684	33.0489	35.0309	39.358	41.2135	38.7032	40.395	39.8674	40.1436	39.0266	40.0839	38.6072	39.7154	38.6647	38.9093	40.2184	42.5821	39.9824	41.6607	40.5775	40.9344	40.1311	43.2405	39.8804	41.9118	39.9342	41.6609	43.6328
Cycle 26	22.4979	23.4037	21.9443	23.8054	23.3327	22.6836	33.1342	36.1283	32.5604	35.0123	34.3816	34.9972	34.3084	35.5344	33.7427	35.1587	33.9042	35.3661	34.882	41.161	33.6987	38.4016	33.3424	35.5267	39.8787	41.821	39.1067	41.1872	40.5525	40.6983	39.4721	40.6301	38.9368	40.4176	39.0725	39.3401	40.7567	43.1403	40.4236	42.1823	40.9851	41.4768	40.6209	43.784	40.2726	42.5597	40.3038	42.1749	44.0859
Cycle 27	23.5951	24.5155	22.933	24.966	24.4284	23.7774	33.9445	36.9966	33.2643	35.9322	35.2289	35.8348	34.9213	36.1526	34.2531	35.9456	34.4829	35.9751	35.1955	41.6429	33.8874	38.7579	33.4752	35.8486	40.2326	42.193	39.3549	41.662	40.9516	41.0513	39.8303	41.0096	39.1896	40.7049	39.2789	39.6871	41.0744	43.52	40.6395	42.7472	41.3509	41.8044	41.0106	44.27	40.5599	43.0404	40.575	42.603	44.5546
Cycle 28	24.5416	25.3925	23.7994	25.894	25.4398	24.7166	34.5343	37.6428	33.7671	36.6176	35.8593	36.4536	35.3428	36.4845	34.6105	36.4565	34.8666	36.3147	35.5291	41.9474	34.1429	39.2688	33.6931	36.1735	40.4758	42.4343	39.5164	41.913	41.1515	41.2879	40.0935	41.2629	39.3724	41.2303	39.5637	39.9457	41.2915	43.7633	40.7741	42.9592	41.4868	42.0234	41.2813	44.5595	40.7482	43.4398	40.767	42.877	44.8091
Cycle 29	25.4022	26.1581	24.6038	26.7084	26.2989	25.5682	34.9789	38.1813	34.1425	37.0278	36.2334	36.9506	35.5923	36.7099	34.8036	36.7055	35.0517	36.5383	35.6307	42.0518	34.1829	39.3853	33.7012	36.2699	40.5252	42.5058	39.4994	42.0998	41.2911	41.3409	40.1306	41.235	39.3605	41.1315	39.4802	39.9858	41.4211	43.8407	40.8429	43.1157	41.5744	42.1321	41.4296	44.6359	40.836	43.5361	40.8225	42.9849	44.8471
Cycle 30	26.0409	26.8103	25.19	27.4106	26.9873	26.2097	35.2574	38.4999	34.372	37.4065	36.581	37.2517	35.855	36.9127	35.033	36.9571	35.2683	36.748	35.6849	42.1804	34.1814	39.5728	33.6823	36.3295	40.6177	42.6135	39.5429	42.1585	41.3254	41.4376	40.246	41.3535	39.4298	41.3443	39.588	40.0986	41.5211	43.953	40.8973	43.2794	41.6716	42.2336	41.4809	44.8071	40.8407	43.5819	40.8136	43.0924	44.8932
Cycle 31	26.5688	27.3292	25.6793	27.9792	27.6128	26.7379	35.4068	38.6928	34.4835	37.5783	36.7384	37.425	35.9916	36.9831	35.1488	37.0899	35.3807	36.8255	35.6997	42.224	34.158	39.641	33.6504	36.3441	40.6459	42.6581	39.533	42.1893	41.3424	41.4696	40.2675	41.39	39.4142	41.412	39.597	40.1152	41.5257	43.9345	40.8679	43.3173	41.6716	42.2285	41.5576	44.8418	40.8836	43.6676	40.8552	43.1457	44.9799
Cycle 32	27.0116	27.7607	26.0945	28.4622	28.0064	27.1786	35.4813	38.8524	34.5275	37.837	36.9755	37.5468	36.0835	36.985	35.2355	37.0957	35.4193	36.836	35.7091	42.1638	34.1537	39.5534	33.6333	36.3415	40.6553	42.594	39.5363	42.2734	41.411	41.4436	40.2946	41.4017	39.421	41.48	39.6198	40.1392	41.5778	43.9362	40.897	43.3427	41.6882	42.2606	41.5293	44.8829	40.8314	43.9058	40.8603	43.146	45.0164
Cycle 33	27.3829	28.0736	26.4555	28.8243	28.3416	27.549	35.6189	38.9312	34.6588	37.879	37.0226	37.6479	36.1316	37.0115	35.2767	37.1591	35.4713	36.8655	35.6854	42.2349	34.1057	39.5914	33.5884	36.327	40.575	42.6774	39.4064	42.1816	41.3173	41.4307	40.3694	41.3296	39.5121	41.3903	39.6336	40.2327	41.5709	43.9773	40.8785	43.3959	41.7135	42.2676	41.5462	44.8417	40.8375	43.8497	40.8524	43.1344	44.9763
Cycle 34	27.6498	28.3274	26.7081	29.1289	28.6165	27.8151	35.5605	38.9531	34.5833	37.844	36.9872	37.6354	36.1631	36.9826	35.3102	37.2204	35.5196	36.842	35.6523	42.2356	34.0577	39.4964	33.5406	36.2936	40.5562	42.5572	39.4012	42.236	41.3696	41.3663	40.2499	41.3581	39.3546	41.5203	39.6015	40.0905	41.5242	43.899	40.8218	43.2704	41.6169	42.2079	41.5275	44.8685	40.8081	43.8531	40.8323	43.1341	44.9814
Cycle 35	27.775	28.4819	26.8251	29.3335	28.7948	27.9454	35.606	38.9348	34.6347	37.9442	37.081	37.6404	36.1129	36.9542	35.256	37.2268	35.4899	36.8092	35.6381	42.1485	34.0539	39.5388	33.5345	36.271	40.504	42.4835	39.3545	42.0563	41.1945	41.3041	40.1399	41.2632	39.2422	41.3753	39.4713	39.9774	41.5696	43.9146	40.8679	43.3212	41.662	42.2434	41.4974	44.8394	40.7785	43.816	40.7972	43.1034	45.0064
Cycle 36	27.909	28.6241	26.9544	29.525	28.9061	28.0844	35.5391	38.9349	34.5638	37.8912	37.0345	37.6153	36.11	36.9973	35.2456	37.1498	35.4557	36.8459	35.6283	42.2277	34.0336	39.6268	33.5249	36.2706	40.5153	42.5417	39.3564	42.228	41.3628	41.3353	40.2186	41.2951	39.3314	41.4675	39.5692	40.0627	41.4838	43.9497	40.783	43.3239	41.6375	42.1938	41.5499	44.8708	40.8329	43.719	40.8237	43.1462	44.9763
Cycle 37	27.958	28.6932	26.992	29.6444	28.9451	28.1338	35.5221	38.9163	34.5432	37.8262	36.97	37.5922	36.1034	37.0064	35.2319	37.0993	35.4231	36.8474	35.5888	42.176	33.992	39.5083	33.4792	36.2248	40.5336	42.4445	39.3979	42.076	41.2214	41.3007	40.1606	41.2321	39.2704	41.2822	39.4529	40.0001	41.5	43.9073	40.7958	43.3469	41.6547	42.1876	41.5013	44.8508	40.7803	43.7069	40.7788	43.1063	44.9328
Cycle 38	28.0069	28.7294	27.0442	29.731	28.994	28.1849	35.5731	38.8881	34.6083	37.8941	37.0364	37.5938	36.0637	36.9375	35.2056	37.1585	35.4354	36.7823	35.5714	42.1385	33.9848	39.4976	33.4705	36.2047	40.408	42.4263	39.2546	42.0744	41.2094	41.2189	40.1413	41.2431	39.2529	41.246	39.426	39.9763	41.5088	43.9351	40.8118	43.4354	41.7131	42.2013	41.5171	44.7674	40.8044	43.8672	40.8332	43.0733	44.9073
Cycle 39	28.0649	28.6867	27.106	29.7381	28.9862	28.2229	35.5514	38.8953	34.5824	37.805	36.9507	37.5738	36.0586	36.9153	35.2021	37.1632	35.4358	36.7466	35.5588	42.1398	33.9684	39.5339	33.4558	36.1774	40.4749	42.4339	39.3336	42.0501	41.1917	41.2452	40.208	41.2526	39.3286	41.3994	39.5351	40.0343	41.4776	43.857	40.7791	43.3632	41.6565	42.1402	41.521	44.7846	40.8064	43.7335	40.8036	43.0676	44.8855
Cycle 40	27.9819	28.6502	27.011	29.7503	28.9352	28.1764	35.4897	38.8771	34.5156	37.8157	36.9572	37.5679	36.0853	36.9589	35.2241	37.0782	35.4076	36.8166	35.5251	42.0695	33.9383	39.336	33.4205	36.169	40.4379	42.4224	39.2892	42.0691	41.2066	41.2477	40.1087	41.2302	39.2134	41.1944	39.3813	39.9541	41.4426	43.8096	40.7429	43.1662	41.5231	42.1306	41.442	44.7711	40.7254	43.7854	40.7536	43.0494	44.8113
[truncated: 5 more columns]

## Sheet: IgG Fittings
FLUORESCENCE DATA			IgG
Input IgG (mg/ml) )	2	2	2	2	2	2	1	1	1	1	1	1	0.5	0.5	0.5	0.5	0.5	0.5	0.25	0.25	0.25	0.25	0.25	0.25	0.125	0.125	0.125	0.125	0.125	0.125	0.0625	0.0625	0.0625	0.0625	0.0625	0.0625	0.03125	0.03125	0.03125	0.03125	0.03125	0.03125	0.0156	0.0156	0.0156	0.0156	0.0156	0.0156	0.0078
Runs	Run 1	Run 2	Run 3	Run 4	Run 5	Run 6	Run 1	Run 2	Run 3	Run 4	Run 5	Run 6	Run 1	Run 2	Run 3	Run 4	Run 5	Run 6	Run 1	Run 2	Run 3	Run 4	Run 5	Run 6	Run 1	Run 2	Run 3	Run 4	Run 5	Run 6	Run 1	Run 2	Run 3	Run 4	Run 5	Run 6	Run 1	Run 2	Run 3	Run 4	Run 5	Run 6	Run 1	Run 2	Run 3	Run 4	Run 5	Run 6	Run 1
Fmax	28.2482	28.868	27.2371	29.8631	29.242	28.4038	35.4923	38.8264	34.5162	37.7841	36.8988	37.5416	35.9402	36.8631	35.0892	36.9955	35.2872	36.7204	35.5467	42.0634	34.0385	39.3862	33.5524	36.1984	40.4574	42.4466	39.3905	42.0032	41.1697	41.2803	40.1199	41.2215	39.3106	41.2141	39.4691	39.979	41.4044	43.8127	40.7837	43.151	41.5492	42.1156	41.3926	44.6767	40.7519	43.5846	40.7518	42.9889	44.8281
b	3.942	3.84477	3.84792	3.96565	3.9544	3.93924	2.476	2.50608	2.33203	2.59789	2.52267	2.48285	2.18495	2.03719	2.06247	2.22899	2.0487	2.04852	1.73543	1.77663	1.58418	1.88526	1.49103	1.73293	1.65588	1.66103	1.53138	1.77383	1.6684	1.65244	1.64494	1.62613	1.52429	1.76152	1.5337	1.6414	1.66489	1.64013	1.54364	1.77458	1.59396	1.65148	1.69968	1.69609	1.57673	1.82195	1.54428	1.69189	1.62036
c	-12.9074	-12.9594	-12.953	-15.4036	-12.5082	-12.5681	15.8191	15.7253	16.5906	15.1616	15.4909	15.8577	16.6642	17.4195	17.2193	16.5555	17.2619	17.3737	18.0914	18.0175	18.5279	17.6364	18.7364	18.1138	18.2262	18.2853	18.5575	17.8993	18.2031	18.2742	18.268	18.3979	18.5922	17.9364	18.5626	18.274	18.1998	18.323	18.5504	17.8672	18.3993	18.2615	18.1018	18.1067	18.4708	17.6933	18.5352	18.1294	18.3001
d	4280.17	5102.52	5195.28	7483.73	3772.71	3927.08	3.82224	3.93993	3.00234	4.65421	4.21308	3.78456	2.74811	2.11562	2.26045	2.86102	2.21927	2.15205	1.48286	1.56667	1.20404	1.81939	1.07045	1.47416	1.36102	1.36568	1.14712	1.60047	1.38862	1.35005	1.34846	1.30845	1.14151	1.58787	1.16245	1.3407	1.39598	1.35111	1.17767	1.63608	1.27175	1.36849	1.46304	1.47431	1.22954	1.75449	1.18399	1.45379	1.32746
Fb	0.0395063	0.0396781	0.00649121	0.0267902	0.0612088	0.0548627	0.0788644	0.0921879	0.0687794	0.110592	0.107901	0.0753159	0.0853956	0.0769827	0.0726177	0.11056	0.084264	0.0663974	0.0505953	0.0607985	0.029279	0.091124	0.0184293	0.0397994	0.047171	0.0482658	0.0264797	0.0852023	0.0697719	0.035837	0.0445747	0.0446413	0.0238189	0.0841247	0.0371188	0.0328395	0.0487149	0.0478528	0.0280131	0.0876355	0.0518365	0.0366625	0.0559809	0.0614069	0.0354774	0.0970214	0.0370207	0.0468202	0.0463693
Yf	10.4326	10.6607	10.0274	11.0135	10.8202	10.5054	14.6788	16.0179	14.629	15.383	15.1505	15.533	15.4032	16.3303	15.4038	15.8033	15.5404	16.2184	16.6029	19.4706	16.466	17.8429	16.5777	16.9121	19.163	20.0922	19.2172	19.4003	19.4549	19.5679	19.0315	19.656	19.193	19.0606	19.2191	18.9721	19.5267	20.7753	19.8016	19.8605	19.9189	19.9172	19.3739	20.8852	19.6395	19.8506	19.7758	20.1312	21.3197
m	2.6359	2.76191	2.60374	2.77011	2.72003	2.65225	4.67381	5.0684	4.68362	4.83905	4.81914	4.92455	5.14014	5.41755	5.15352	5.21686	5.20085	5.38323	5.69637	6.66856	5.66801	6.07636	5.74192	5.80112	6.65476	6.96621	6.69513	6.70161	6.75467	6.79043	6.62767	6.83581	6.70341	6.60997	6.72327	6.60897	6.81638	7.2625	6.92744	6.91546	6.97748	6.95544	6.75117	7.31555	6.85672	6.90588	6.92933	7.03317	7.48794
asymm	0.261358	0.26142	0.263694	0.262398	0.259957	0.260284	0.172844	0.174897	0.152339	0.185742	0.178804	0.172492	0.142846	0.114004	0.122022	0.145665	0.119206	0.116657	0.0658552	0.0742243	0.0325076	0.0939501	0.0118323	0.065586	0.052681	0.053297	0.0242724	0.0762474	0.0548913	0.0519481	0.0512677	0.0463222	0.0235219	0.0750456	0.0261198	0.0508951	0.0567816	0.051629	0.0289451	0.0794872	0.0411887	0.054166	0.0638947	0.0650517	0.0361424	0.0891012	0.0294506	0.0634247	0.048825
[truncated: 5 more columns]

## Sheet: Quercitin Runs
FLUORESCENCE DATA			Quercitin
Input Quercitin (mg/ml) )	0.04	0.04	0.04	0.04	0.04	0.04	0.02	0.02	0.02	0.02	0.02	0.02	0.01	0.01	0.01	0.01	0.01	0.01	0.005	0.005	0.005	0.005	0.005	0.005	0.0025	0.0025	0.0025	0.0025	0.0025	0.0025	0.00125	0.00125	0.00125	0.00125	0.00125	0.00125	0.000625	0.000625	0.000625	0.000625	0.000625	0.000625	0.000312	0.000312	0.000312	0.000312	0.000312	0.000312
Runs	Run 1	Run 2	Run 3	Run 4	Run 5	Run 6	Run 1	Run 2	Run 3	Run 4	Run 5	Run 6	Run 1	Run 2	Run 3	Run 4	Run 5	Run 6	Run 1	Run 2	Run 3	Run 4	Run 5	Run 6	Run 1	Run 2	Run 3	Run 4	Run 5	Run 6	Run 1	Run 2	Run 3	Run 4	Run 5	Run 6	Run 1	Run 2	Run 3	Run 4	Run 5	Run 6	Run 1	Run 2	Run 3	Run 4	Run 5	Run 6
Cycle 1	-0.0166199	-0.00497468	-0.0199811	0.00835455	-0.00926222	-0.0169838	-0.0269836	-0.0378142	-0.0272406	-0.0132169	-0.0225257	-0.0422601	-0.0440826	-0.0563419	-0.0451233	-0.0310422	-0.0367378	-0.0623632	-0.0438566	-0.0469761	-0.0449407	-0.0261417	-0.0475464	-0.0540296	-0.0441525	-0.0695032	-0.0394454	-0.0376084	-0.0396777	-0.0820372	-0.0552872	-0.0541117	-0.056797	-0.0353304	-0.0409219	-0.0638881	-0.0503086	-0.0575563	-0.0509089	-0.0346995	-0.037653	-0.0672653	-0.058453	-0.0531124	-0.0601452	-0.0364342	-0.0540173	-0.0622039
Cycle 2	0.00716433	0.0232447	0.00355614	0.0347241	0.0158202	0.00997095	0.0217599	0.000963788	0.022977	0.0308658	0.0257148	0.00070272	0.00116022	0.00120318	0.000457998	0.0207188	0.0132422	-0.0082162	0.00215972	0.00104983	0.00151948	0.0211404	-0.000766977	-0.00759123	0.00182606	0.00327994	0.0007826	0.0220795	0.00614394	-0.00593762	0.000131395	0.000878752	-0.000731303	0.0200438	0.0150107	-0.00888972	-0.00689592	0.00665344	-0.00882344	0.0194177	0.0152096	-0.00182142	0.00353117	0.00283292	0.00288672	0.0227113	0.00829328	-0.00659074
Cycle 3	0.00750824	0.0156182	0.00531982	0.0314397	0.016743	0.00386711	0.0245434	0.0013148	0.025964	0.0328437	0.029508	0.0017303	0.0059793	0.00632483	0.00525079	0.0260513	0.0195816	-0.00356659	-0.00215448	0.00573891	-0.00331229	0.0217098	-0.00494234	-0.00951851	0.00214464	0.00364251	0.00106985	0.0228098	0.00774685	-0.00596263	0.00440545	0.00513324	0.003526	0.0246893	0.0207656	-0.00501915	0.00520774	0.00290491	0.00469368	0.0239769	0.0221992	-0.00705529	0.0079403	0.00311707	0.00761168	0.0254498	0.0136418	-0.00679121
Cycle 4	-3.2379e-05	0.00398879	-0.00108018	0.0226821	0.00938281	-0.00776874	0.0194702	0.00168802	0.0207898	0.0312382	0.0257092	-0.0012814	0.00177929	-0.00290734	0.00154072	0.0201421	0.0144407	-0.0124793	-0.00186534	-0.00700937	-0.00190254	0.0162725	-0.00285492	-0.0142447	0.00247899	-3.34412e-05	0.00274906	0.0219253	0.00873379	-0.0111538	0.00076326	-0.00631491	0.00196936	0.0179398	0.0151856	-0.0136937	-0.00238987	-0.00483369	-0.00248966	0.0170996	0.0152716	-0.0157929	-0.00415002	-0.00518595	-0.00438637	0.0160506	0.00238633	-0.0159998
Cycle 5	0.000260491	-0.0157663	0.00403409	0.0129694	0.0076807	-0.0227033	0.023869	0.00198318	0.0267647	0.0335732	0.0294433	0.000819983	-0.00248602	0.00216988	-0.0016913	0.0205529	0.0127355	-0.00983066	0.00756655	0.00634914	0.00851024	0.0276453	0.00663213	-0.00359904	0.0027432	0.00431036	0.0032511	0.0242372	0.00888916	-0.00627378	0.00102067	0.00180675	0.00172762	0.0221221	0.017535	-0.00936183	0.009671	-0.000604484	0.0114774	0.025227	0.0233732	-0.012102	0.00020995	0.00795694	0.000453943	0.0247902	0.00752362	-0.0026613
Cycle 6	-0.0149007	-0.0270853	-0.0118299	0.000193051	-0.00652585	-0.0347507	0.0123761	-0.00594979	0.0149351	0.0243527	0.019036	-0.00848358	-0.00643279	-0.00679055	-0.00555821	0.0145571	0.00790222	-0.0172919	-0.00570646	-0.0061285	-0.00481489	0.0152372	-0.00637419	-0.0164312	-0.00919289	-0.0111994	-0.00785261	0.0109879	-0.00237633	-0.0220569	-0.00632077	-0.00150383	-0.00649168	0.0172493	0.0123137	-0.0144203	-0.00559295	-0.00412017	-0.00485793	0.0163035	0.0138402	-0.0146131	-0.0075314	-0.00872098	-0.00656598	0.0130627	-0.000445677	-0.0193417
Cycle 7	-0.0227521	-0.0390848	-0.019761	-0.00968079	-0.0156361	-0.0459483	0.00585796	-0.0231248	0.00857057	0.0125177	0.0101558	-0.0211665	-0.0109055	-0.00673474	-0.0109401	0.0123526	0.0041809	-0.0186092	-0.00565653	-0.00606796	-0.00559509	0.0152896	-0.00763244	-0.0165733	-0.00913541	-0.00708366	-0.00957931	0.0130394	-0.00348961	-0.0176043	-0.00626277	-0.00537623	-0.00641529	0.0153197	0.0104445	-0.0165933	-0.00159136	-0.004069	-0.00132842	0.0183117	0.0156631	-0.0150294	-0.00748186	0.0042499	-0.00840102	0.0195192	-0.000279859	-0.00628022
Cycle 8	-0.0342758	-0.0547854	-0.030119	-0.0237935	-0.0267145	-0.0602458	0.00160696	-0.0270781	0.00470279	0.00803943	0.00684693	-0.0248517	-0.0106001	-0.0112015	-0.0101401	0.00985989	0.00364674	-0.0214357	0.00382155	0.00298486	0.00431711	0.0241147	0.00318432	-0.0068275	-0.00044868	-0.0026753	0.000524509	0.0191659	0.00634867	-0.013358	-0.00992234	-0.00504763	-0.0105246	0.0132746	0.00872688	-0.0177882	-0.00921094	-0.00781985	-0.0088874	0.0122377	0.0101804	-0.0181147	-0.00719547	-0.0126905	-0.00629737	0.0108041	-0.000506195	-0.0232028
Cycle 9	-0.0379428	-0.0625003	-0.0334489	-0.0286241	-0.0326667	-0.0677794	-0.00355126	-0.0310774	-0.000957003	0.00426404	-9.85655e-05	-0.0301525	-0.014853	-0.0205016	-0.014699	0.00388616	-0.00384363	-0.030215	-0.0143493	-0.0141963	-0.0143029	0.00725735	-0.0176286	-0.0254845	-0.0169014	-0.0307213	-0.0135957	-0.00221826	-0.011726	-0.043716	-0.00965382	-0.0165745	-0.00810599	0.00846019	0.00353674	-0.0244208	-0.00897585	-0.0156298	-0.00831898	0.00925933	0.0056739	-0.0272706	-0.0152314	-0.0167585	-0.0150519	0.00552016	-0.0102744	-0.0279747
Cycle 10	-0.0413519	-0.0699283	-0.035336	-0.0330436	-0.0355532	-0.0736429	0.00217158	-0.0175639	0.00484276	0.0146679	0.00750938	-0.0194673	-0.00982555	-0.0103485	-0.00896593	0.0122508	0.00361464	-0.0207965	-0.0138948	-0.00929293	-0.0132982	0.0107631	-0.0168514	-0.0230577	0.0003659	-0.0179873	0.0055336	0.0135602	0.00653234	-0.030978	-0.0170881	-0.00816555	-0.0181626	0.00975672	0.0022812	-0.0230507	-0.00456597	-0.0071542	-0.00348133	0.0164971	0.0126043	-0.0179165	-0.0147747	-0.0119824	-0.0141522	0.00900239	-0.00860552	-0.0225046
Cycle 11	-0.0411323	-0.069683	-0.0371373	-0.0337444	-0.0369262	-0.073004	0.00571588	-0.0130198	0.00627848	0.0178774	0.00961686	-0.0149632	-0.00509278	-0.0101265	-0.00617023	0.0139122	0.00566066	-0.0190016	-0.00448704	-0.00907991	-0.00539962	0.0147427	-0.0085762	-0.0160896	0.000586566	-0.0136954	0.00278024	0.0149804	0.00487654	-0.0257525	0.00296791	-0.0158304	0.00585752	0.0150987	0.0118438	-0.0169528	-0.00438293	-0.00295867	-0.00567772	0.017857	0.0134588	-0.0130448	-0.010452	-0.00316772	-0.0122127	0.014707	-0.00559416	-0.0131908
Cycle 12	-0.0451874	-0.0899318	-0.0382421	-0.0449739	-0.0420916	-0.089754	-0.0064149	-0.0346902	-0.00494914	0.00183383	-0.00345052	-0.0328316	-0.0142424	-0.0150303	-0.0153714	0.00769754	-0.00158127	-0.0254036	-0.013807	-0.00918817	-0.0152046	0.0108516	-0.0189461	-0.0229589	-0.00371244	-0.0178627	-0.00152667	0.0115306	0.000825818	-0.0302965	-0.0209545	-0.0119883	-0.0240317	0.00586545	-0.00204715	-0.0268887	-0.0123784	-0.0110813	-0.0136386	0.0106201	0.00614972	-0.0215701	-0.0271074	-0.0205027	-0.0287896	-0.00141943	-0.0220134	-0.0309347
Cycle 13	-0.0443591	-0.101111	-0.0352594	-0.0506641	-0.0421955	-0.0978425	-0.00812734	-0.033831	-0.00691482	0.000943853	-0.00458387	-0.0328993	-0.00895367	-0.0142042	-0.0100202	0.0103225	0.00242176	-0.0232126	-0.0131018	-0.00836309	-0.014522	0.0111635	-0.0178111	-0.0220125	-0.00709413	-0.01697	-0.00592983	0.00988873	-0.00242533	-0.0286391	-0.0162231	0.000645293	-0.0210211	0.0141135	0.00542817	-0.0178602	-0.0156563	-0.0144457	-0.0169246	0.0068914	0.00289723	-0.0247363	-0.0222694	-0.0111683	-0.0243346	0.005238	-0.0165069	-0.0212967
Cycle 14	-0.0441396	-0.108939	-0.0335576	-0.0527859	-0.041972	-0.104726	-0.00211609	-0.0336021	-0.000342603	0.00562078	0.00131919	-0.0311169	-0.00421029	-0.00436132	-0.00533897	0.0191685	0.00986258	-0.0156859	0.0101567	-0.0125406	0.0102772	0.022252	0.00842729	-0.00821626	-0.0068861	-0.0167499	-0.00569714	0.0116491	-0.00171934	-0.0294072	-0.00410563	-0.00703063	-0.00460592	0.0178842	0.0121326	-0.0169845	-0.00755569	-0.00622391	-0.00880753	0.0165598	0.0124178	-0.017496	-0.00965453	-0.0109893	-0.0106769	0.0131298	-0.0044493	-0.0223827
Cycle 15	-0.0482279	-0.105041	-0.0386742	-0.0541444	-0.0470959	-0.102141	0.00701137	-0.0207771	0.00885899	0.0152944	0.00917909	-0.0193114	0.000210434	-0.00448522	-0.000423118	0.0200277	0.0106298	-0.014021	0.000812711	0.00485875	-0.000126527	0.0249879	-0.00481746	-0.00869482	-0.00700799	-0.0168764	-0.00540269	0.0102261	-0.00340786	-0.0289274	-0.000242513	-0.00715388	0.000532461	0.0184817	0.0122353	-0.0145792	0.000262154	0.00576553	-0.000951909	0.0251725	0.0194016	-0.00461235	-0.00561073	0.00186115	-0.00693688	0.0202925	-0.00124517	-0.0087305
Cycle 16	-0.0283813	-0.0969386	-0.016639	-0.0393089	-0.0270084	-0.0909938	0.0145163	-0.0121058	0.016322	0.024447	0.0182565	-0.0109316	0.0320127	0.0244125	0.0314959	0.0514101	0.0431611	0.0158536	0.0285387	0.0223885	0.0282275	0.048675	0.0249635	0.0161039	0.0307453	0.0196655	0.0327013	0.048411	0.0356771	0.007677	0.0236048	0.0362128	0.0202344	0.053153	0.0444706	0.0195995	0.0359081	0.029954	0.0357965	0.0561035	0.0520926	0.0190083	0.0234549	0.0234826	0.0228023	0.0466865	0.0284869	0.0129477
Cycle 17	-0.0118863	-0.0881986	-0.000266957	-0.0256681	-0.0145974	-0.0813536	0.0603418	0.0317651	0.0608031	0.070085	0.060328	0.032835	0.0553012	0.0635797	0.0529806	0.0835408	0.0686736	0.0499271	0.0752808	0.0756053	0.0730878	0.0996227	0.0663557	0.0638815	0.0649326	0.0609599	0.063692	0.0868986	0.0658098	0.0489394	0.06793	0.0841766	0.0622499	0.10011	0.0874483	0.0648453	0.0641905	0.0707962	0.0614177	0.0914444	0.0832375	0.0597517	0.0655072	0.0672496	0.0631898	0.0904974	0.0670052	0.0557886
Cycle 18	0.0320311	-0.0677477	0.0488516	0.00949992	0.023501	-0.0553842	0.135894	0.105537	0.137479	0.147873	0.132048	0.107267	0.141865	0.131272	0.140835	0.163705	0.146166	0.122405	0.14023	0.132857	0.13942	0.163553	0.127542	0.126331	0.132342	0.146558	0.127782	0.166757	0.12872	0.1368	0.13977	0.151508	0.136022	0.17282	0.155013	0.134228	0.135771	0.151688	0.133115	0.170522	0.155912	0.141162	0.14465	0.132348	0.144439	0.165138	0.140958	0.120453
Cycle 19	0.135304	-0.00714273	0.156979	0.094497	0.10947	0.0166031	0.26969	0.239659	0.268387	0.284872	0.252499	0.242371	0.291883	0.280685	0.288006	0.316179	0.283949	0.273101	0.292842	0.286364	0.289125	0.319975	0.263755	0.280345	0.283528	0.313223	0.272468	0.328418	0.265116	0.306621	0.306911	0.313341	0.30145	0.339977	0.308958	0.299745	0.310278	0.313118	0.305948	0.340686	0.313624	0.302817	0.290103	0.288108	0.286192	0.318345	0.273201	0.277568
Cycle 20	0.313282	0.105228	0.341429	0.249	0.261655	0.146011	0.549013	0.524307	0.541832	0.575356	0.512377	0.525943	0.577438	0.544909	0.568549	0.60005	0.546471	0.544138	0.574196	0.570623	0.564932	0.612474	0.517716	0.563861	0.55568	0.600918	0.535577	0.618167	0.51516	0.597619	0.600569	0.628256	0.585134	0.652688	0.594912	0.605678	0.618881	0.615063	0.609765	0.655771	0.606986	0.605568	0.57609	0.555598	0.568302	0.604582	0.53633	0.545914
Cycle 21	0.682452	0.347317	0.720752	0.566912	0.580688	0.422129	1.05433	1.02597	1.03466	1.09326	0.979434	1.03269	1.10915	1.07972	1.08739	1.14652	1.04769	1.08162	1.12907	1.11435	1.1076	1.17024	1.02338	1.11877	1.07207	1.20642	1.01819	1.19283	0.986838	1.21829	1.17747	1.21627	1.14682	1.24763	1.14682	1.19181	1.18599	1.18405	1.16388	1.23767	1.14956	1.17817	1.14948	1.09199	1.13189	1.17321	1.06588	1.08497
Cycle 22	1.3377	0.783162	1.39549	1.13828	1.15661	0.916186	2.02201	1.99521	1.98203	2.07931	1.88472	2.00671	2.13228	2.06795	2.09095	2.17751	2.01192	2.0844	2.15619	2.14978	2.11409	2.22278	1.96818	2.15393	2.07184	2.3205	1.97089	2.26647	1.91473	2.35283	2.27621	2.32584	2.22306	2.37248	2.20356	2.30164	2.27723	2.26619	2.23578	2.34067	2.19121	2.26515	2.18469	2.07884	2.15088	2.20428	2.03128	2.07621
Cycle 23	2.52271	1.54791	2.62097	2.15212	2.21072	1.78689	3.79354	3.7662	3.71811	3.89771	3.56681	3.78287	3.99812	3.8919	3.92204	4.06484	3.79347	3.92417	4.04554	4.0113	3.96948	4.15342	3.73012	4.03961	3.87931	4.37454	3.68487	4.23714	3.61129	4.44412	4.26751	4.34426	4.17301	4.41282	4.13749	4.31191	4.26222	4.22557	4.18759	4.36034	4.11562	4.2277	4.10244	3.91108	4.04012	4.12927	3.84494	3.9115
Cycle 24	4.50099	2.85142	4.66415	3.85332	4.01883	3.26156	6.78982	6.81814	6.65219	6.98847	6.46464	6.81929	7.24196	7.04133	7.11046	7.31057	6.92197	7.10711	7.28136	7.21129	7.1502	7.43767	6.80347	7.27332	6.97677	7.87312	6.6309	7.58348	6.56713	8.00426	7.65317	7.81696	7.48281	7.90542	7.49164	7.7516	7.67282	7.63142	7.54155	7.84374	7.48421	7.64217	7.42192	7.07672	7.31508	7.42664	7.02938	7.08268
Cycle 25	7.54514	4.81457	7.81779	6.4454	6.84424	5.49004	11.3915	11.4594	11.1643	11.6692	10.9407	11.4486	12.2564	11.9715	12.0405	12.3557	11.825	12.0647	12.2494	12.2863	12.0264	12.5313	11.5564	12.2799	11.8147	13.3732	11.2272	12.8276	11.2348	13.5966	12.891	13.2412	12.5945	13.3305	12.7441	13.0915	13.0489	12.9606	12.836	13.2663	12.7876	12.9736	12.5846	12.0316	12.4088	12.5731	12.0369	12.0385
Cycle 26	11.235	7.32418	11.624	9.65611	10.3278	8.28156	17.2803	17.4032	16.9511	17.6724	16.7291	17.3664	18.6397	18.4299	18.3255	18.9091	18.2014	18.5017	18.8139	18.8051	18.4965	19.1788	17.9265	18.8285	18.0686	20.5416	17.169	19.6358	17.3255	20.8832	19.6346	20.183	19.1984	20.2014	19.4723	19.9359	19.958	19.9103	19.6444	20.2892	19.6988	19.9243	19.2282	18.6017	18.9614	19.2122	18.5322	18.6051
Cycle 27	14.8664	9.81845	15.3595	12.8084	13.7666	11.0408	23.098	23.3751	22.653	23.6225	22.4661	23.2621	25.3033	25.1465	24.8866	25.6674	24.8288	25.1961	25.5152	25.647	25.0885	25.9811	24.4363	25.5648	24.5225	28.1606	23.2473	26.707	23.6076	28.6466	26.5481	27.3565	25.9543	27.3444	26.4663	26.9756	27.1638	27.2022	26.7409	27.6061	26.9242	27.2137	26.1614	25.4776	25.7978	26.2763	25.3733	25.4713
Cycle 28	17.655	11.8432	18.204	15.2829	16.4162	13.2434	27.7298	28.0753	27.1963	28.3903	27.051	27.9264	30.5393	30.586	30.0369	31.0713	30.0977	30.5769	30.8799	31.1648	30.3625	31.5242	29.6379	30.9709	29.7045	34.1467	28.1579	32.341	28.6657	34.7322	31.9858	33.0548	31.2536	32.9919	31.9893	32.5425	32.9026	33.0055	32.3917	33.4076	32.6595	33.0156	31.6655	31.0646	31.2129	31.7815	30.7689	31.0544
Cycle 29	19.5413	13.249	20.1159	16.939	18.1907	14.7591	30.8662	31.3131	30.2622	31.5731	30.128	31.1141	34.0793	34.203	33.5143	34.7183	33.6506	34.1684	34.463	34.884	33.877	35.1988	33.1021	34.5906	33.2317	38.1533	31.5112	36.2389	32.1301	38.7963	35.561	36.8388	34.7225	36.7196	35.6242	36.2204	36.7652	36.9116	36.1892	37.3183	36.5204	36.9192	35.3323	34.8426	34.8094	35.6039	34.3965	34.8293
Cycle 30	20.7627	14.2261	21.336	18.1097	19.3675	15.7929	32.9142	33.3185	32.2686	33.6501	32.1385	33.1361	36.2921	36.4711	35.6807	36.9597	35.8422	36.42	36.7377	37.2041	36.1037	37.6081	35.2872	36.8772	35.3856	40.7083	33.5253	38.6783	34.2344	41.4017	37.8505	39.2763	36.9346	39.0932	37.9379	38.5844	39.1871	39.3111	38.5676	39.739	38.912	39.3151	37.6355	37.2315	37.0602	38.0681	36.6857	37.218
Cycle 31	21.6024	14.8626	22.1782	18.8401	20.1533	16.4752	34.1842	34.563	33.5067	34.8901	33.3661	34.3889	37.6734	37.8768	37.0274	38.2897	37.1668	37.8164	38.143	38.6565	37.4722	38.9651	36.6456	38.2941	36.7044	42.2197	34.7646	39.9673	35.4757	42.9354	39.2735	40.7201	38.319	40.6386	39.4354	40.0153	40.5704	40.8157	39.9057	41.2831	40.4165	40.8251	38.9918	38.6342	38.3785	39.4808	38.02	38.6188
Cycle 32	22.1269	15.2639	22.7017	19.3762	20.6716	16.9011	34.9459	35.4636	34.2324	35.7373	34.1286	35.2233	38.593	38.7544	37.9244	39.1899	38.0557	38.6998	39.0461	39.6282	38.3483	39.8555	37.51	39.2133	37.5798	43.2161	35.5883	41.0145	36.3487	43.9426	40.2084	41.7311	39.2141	41.5363	40.3223	40.9845	41.5067	41.7521	40.8187	42.3248	41.4302	41.7564	39.8883	39.5625	39.2491	40.2404	38.8482	39.5427
Cycle 33	22.4418	15.5259	23.0149	19.6898	20.9854	17.1756	35.5603	36.0173	34.8411	36.4112	34.763	35.8034	39.0474	39.3082	38.3657	39.8753	38.6553	39.2276	39.7033	40.3268	38.9919	40.5375	38.1503	39.883	38.1179	43.8484	36.0929	41.5498	36.862	44.587	40.7791	42.4362	39.7445	42.2774	41.0161	41.6246	42.0839	42.2786	41.3892	42.695	41.8284	42.2792	40.4714	40.1389	39.8216	40.9414	39.4582	40.1187
Cycle 34	22.694	15.6806	23.2745	19.8613	21.2112	17.35	35.9177	36.4231	35.1838	36.8642	35.1502	36.1843	39.4374	39.7458	38.7447	40.2005	39.0012	39.6491	40.0678	40.6989	39.3457	40.9311	38.5017	40.2461	38.4447	44.1977	36.4041	41.8653	37.1761	44.9356	41.2289	42.8389	40.1943	42.7328	41.4719	42.0462	42.4287	42.6822	41.7185	43.2619	42.3643	42.6831	40.8659	40.5494	40.2044	41.24	39.8184	40.5259
Cycle 35	22.8118	15.74	23.4032	19.9092	21.3035	17.4223	36.1755	36.5897	35.4504	37.0855	35.3954	36.3898	39.5805	39.8155	38.8895	40.3396	39.1385	39.7367	40.3062	40.9468	39.584	41.2608	38.727	40.4863	38.6315	44.4392	36.5784	42.0744	37.3559	45.1831	41.4375	43.0536	40.402	42.9083	41.6509	42.2568	42.5968	42.8695	41.8853	43.3148	42.4291	42.8705	40.9922	40.6377	40.3343	41.3985	39.9528	40.6121
Cycle 36	22.7742	15.7525	23.3583	19.9351	21.2945	17.4233	36.1798	36.7386	35.4432	37.0935	35.4015	36.4758	39.6962	39.9618	39.0064	40.4629	39.2669	39.8756	40.4704	40.9843	39.7569	41.3593	38.9148	40.612	38.7095	44.4921	36.6641	42.2598	37.4755	45.2333	41.5887	43.204	40.555	43.0086	41.7705	42.4082	42.6402	42.9743	41.9249	43.327	42.4525	42.9802	41.1034	40.792	40.4437	41.6191	40.1018	40.7681
Cycle 37	22.7829	15.7153	23.3715	19.9293	21.2983	17.3919	36.2868	36.8114	35.5494	37.1816	35.499	36.5583	39.7134	40.0813	39.018	40.5379	39.3178	39.9633	40.5529	41.1073	39.8334	41.5113	38.982	40.7018	38.7807	44.5952	36.724	42.2255	37.5085	45.3353	41.6092	43.3001	40.5554	43.0902	41.8319	42.4627	42.7247	42.9791	42.0127	43.5588	42.6627	42.9743	41.1327	40.8829	40.4642	41.7333	40.1475	40.8551
Cycle 38	22.7821	15.7069	23.3795	19.9198	21.2978	17.3848	36.4136	36.8031	35.6961	37.2127	35.5995	36.6089	39.7417	40.0667	39.0545	40.5733	39.3522	39.9593	40.5492	41.1844	39.8326	41.4376	38.9871	40.7224	38.7571	44.7187	36.6731	42.3942	37.5149	45.4776	41.6931	43.3526	40.6536	43.2469	41.974	42.5298	42.7571	43.0483	42.0492	43.4353	42.5598	43.0455	41.1859	40.8635	40.5306	41.7271	40.1916	40.8334
Cycle 39	22.7095	15.5834	23.3143	19.872	21.2397	17.2574	36.3066	36.8386	35.5742	37.131	35.4931	36.5656	39.7609	40.0722	39.0721	40.6126	39.3838	39.9522	40.564	41.1945	39.8459	41.5548	38.99	40.7197	38.7625	44.6064	36.7045	42.3293	37.5205	45.3338	41.6869	43.3904	40.6361	43.1775	41.9164	42.5302	42.747	43.034	42.0377	43.5538	42.6604	43.0148	41.1247	40.8821	40.4612	41.6569	40.1219	40.8377
Cycle 40	22.6384	15.465	23.2504	19.6512	21.1124	17.1794	36.2437	36.7984	35.5078	37.0721	35.4296	36.5444	39.7782	40.0515	39.0887	40.5997	39.3813	39.9704	40.5631	41.1809	39.8443	41.4857	38.9952	40.7439	38.7747	44.6851	36.6996	42.2901	37.5065	45.4501	41.6795	43.3874	40.6263	43.225	41.9509	42.5541	42.7718	43.0551	42.0615	43.5782	42.6847	43.0646	41.1249	40.8601	40.4618	41.5908	40.1033	40.8443

## Sheet: Quercitin Fittings
FLUORESCENCE DATA			Quercitin
Input Quercitin (mg/ml) )	0.04	0.04	0.04	0.04	0.04	0.04	0.02	0.02	0.02	0.02	0.02	0.02	0.01	0.01	0.01	0.01	0.01	0.01	0.005	0.005	0.005	0.005	0.005	0.005	0.0025	0.0025	0.0025	0.0025	0.0025	0.0025	0.00125	0.00125	0.00125	0.00125	0.00125	0.00125	0.000625	0.000625	0.000625	0.000625	0.000625	0.000625	0.000312	0.000312	0.000312	0.000312	0.000312	0.000312
Runs	Run 1	Run 2	Run 3	Run 4	Run 5	Run 6	Run 1	Run 2	Run 3	Run 4	Run 5	Run 6	Run 1	Run 2	Run 3	Run 4	Run 5	Run 6	Run 1	Run 2	Run 3	Run 4	Run 5	Run 6	Run 1	Run 2	Run 3	Run 4	Run 5	Run 6	Run 1	Run 2	Run 3	Run 4	Run 5	Run 6	Run 1	Run 2	Run 3	Run 4	Run 5	Run 6	Run 1	Run 2	Run 3	Run 4	Run 5	Run 6
Fmax	22.7913	15.7646	23.3723	19.93	21.2949	17.4449	36.2243	36.7417	35.4876	37.0825	35.4188	36.5046	39.6863	39.9752	38.9925	40.458	39.2525	39.8908	40.4392	41.0536	39.7164	41.3374	38.8667	40.6195	38.7041	44.5424	36.6421	42.1969	37.4362	45.2989	41.556	43.2201	40.5082	43.0372	41.7761	42.4084	42.6743	42.949	41.961	43.4183	42.5296	42.9589	41.0804	40.7903	40.4155	41.5568	40.0572	40.7747
b	1.70045	1.70386	1.69195	1.71171	1.70277	1.70193	1.71814	1.71918	1.71431	1.72957	1.72342	1.71692	1.62264	1.62014	1.61775	1.63384	1.63009	1.61913	1.67584	1.67722	1.67182	1.6817	1.6735	1.6747	1.61631	1.60937	1.61305	1.61092	1.61396	1.60715	1.6693	1.6856	1.66137	1.68918	1.68555	1.67634	1.58559	1.59224	1.57986	1.60268	1.60088	1.59118	1.60439	1.60818	1.59893	1.61197	1.60436	1.60664
c	25.3084	25.4799	25.298	25.3509	25.2605	25.4248	25.3357	25.3235	25.3396	25.3066	25.2831	25.3338	25.6518	25.6983	25.6581	25.6318	25.6073	25.6912	25.5182	25.5566	25.5208	25.5227	25.4803	25.5349	25.7017	25.724	25.703	25.7336	25.6795	25.7303	25.4839	25.4668	25.4929	25.4572	25.4292	25.4794	25.7712	25.772	25.7792	25.7366	25.7143	25.776	25.7054	25.777	25.7074	25.7402	25.6857	25.7831
d	1.38573	1.37947	1.37828	1.39189	1.45004	1.37511	1.43244	1.44698	1.42907	1.44967	1.48525	1.4343	1.272	1.27665	1.26772	1.29423	1.32164	1.26997	1.36448	1.36366	1.36197	1.36672	1.40438	1.35867	1.25617	1.25803	1.25132	1.24428	1.28521	1.25371	1.35734	1.38569	1.34775	1.38168	1.41306	1.36689	1.21467	1.22689	1.20897	1.23625	1.26352	1.22312	1.24799	1.24995	1.24337	1.24726	1.27855	1.24489
Fb	-0.0186536	-0.0566724	-0.0122424	-0.0153254	-0.0124059	-0.0584176	0.0268432	0.00370716	0.0286648	0.0372196	0.0332602	0.00278944	0.012733	0.0124096	0.0124154	0.0361749	0.0292883	0.00131658	0.0209481	0.0195254	0.0207295	0.0419537	0.0200886	0.00936882	0.0135039	0.00993625	0.0140481	0.0324193	0.0205025	-0.0016833	0.017417	0.0225939	0.0159657	0.0418163	0.0374139	0.00896703	0.0124766	0.0149137	0.0119294	0.0357433	0.0340744	0.00392019	0.0096929	0.0129868	0.00910049	0.0323726	0.0173851	0.00189595
Yf	10.7167	7.3747	11.007	9.36512	9.94087	8.16953	16.9932	17.183	16.6566	17.3704	16.5215	17.0966	18.9884	19.1138	18.6676	19.3214	18.671	19.0802	19.1198	19.4106	18.7842	19.5595	18.2855	19.2076	18.5609	21.3495	17.5855	20.2881	17.8875	21.7136	19.6616	20.3806	19.1884	20.3238	19.6494	20.0318	20.5865	20.6839	20.2593	20.902	20.3935	20.6892	19.7189	19.5775	19.4122	19.9722	19.1529	19.5732
m	3.66701	2.52853	3.77432	3.18902	3.45952	2.799	5.81519	5.90901	5.7064	5.93064	5.7176	5.86619	6.54718	6.61133	6.44644	6.65869	6.51018	6.5924	6.57666	6.67011	6.47167	6.70209	6.37507	6.60346	6.38903	7.38738	6.05468	6.97132	6.22593	7.5164	6.77588	7.0151	6.62472	6.96561	6.81352	6.89794	7.1167	7.15184	7.01418	7.19754	7.09913	7.15233	6.81989	6.75857	6.72578	6.86544	6.69266	6.75515
asymm	0.0595804	0.0643986	0.0581157	0.0601991	0.0663604	0.0633909	0.0617808	0.0646602	0.0612721	0.0631482	0.0670746	0.0633155	0.0430757	0.0437174	0.0425068	0.0448636	0.0486705	0.0433796	0.0543919	0.0543779	0.0540826	0.0536657	0.0590671	0.0542679	0.04088	0.0413856	0.0401483	0.0384068	0.0443753	0.0413172	0.0537307	0.0568932	0.0526145	0.0555251	0.0592979	0.0552933	0.0351809	0.0368141	0.0343755	0.0371798	0.0409744	0.0367912	0.0399852	0.0400901	0.0393675	0.0387982	0.0437229	0.0399356
