# Supplementary material for: Shape based kinetic outlier detection in real-time PCR
Source: BMC Bioinformatics. 2010 Apr 12;11:186. doi: 10.1186/1471-2105-11-186 (PMC2873533; doi:10.1186/1471-2105-11-186)
Supplement: Additional file 5 — KOD and SOD elaborations of standard sample amplifications (standard curve) and amplifications obtained in the presence of: tannic acid, IgG and quercitin. [file 1471-2105-11-186-S5.XLS]

## Sheet: Calibration Curve
Runs	Efficiency (LinReg)	KOD value (efficiency z score)^2	Prob (KOD)	Yf	m	Fmax	SOD value (multinormal score)	Prob (SOD)	Ct	Log Observed DNA	Log Expected DNA	Log (Observed DNA / Expected DNA)
1	1.865	0.747211	0.387361	21.1013	7.24308	43.5823	1.53821	0.67348	11.5638	7.49633	7.49693	-0.000600891
2	1.8915	0.3806	0.537282	21.6591	7.66774	42.1584	1.38814	0.708317	11.6358	7.47607	7.49693	-0.0208605
3	1.89481	0.642808	0.422696	22.5983	8.39763	40.9998	1.05577	0.787761	11.5795	7.49192	7.49693	-0.00500988
4	1.90087	1.30082	0.254063	24.8734	8.55755	52.1734	1.37006	0.712568	11.6172	7.48132	7.49693	-0.0156136
5	1.90465	1.82712	0.176468	26.5653	9.15316	56.0809	2.87374	0.411504	11.5322	7.50524	7.49693	0.00830713
6	1.90265	1.53797	0.21492	27.2253	9.44149	57.92	4.82455	0.185105	11.5302	7.5058	7.49693	0.00887379
7	1.89579	0.733466	0.391762	26.4545	9.01196	57.0306	3.82477	0.281018	11.4719	7.52219	7.49693	0.0252611
8	1.89616	0.769711	0.380306	26.5365	9.11401	56.5032	3.30189	0.34738	11.4535	7.52738	7.49693	0.0304474
9	1.89203	0.418096	0.517889	28.4111	9.90541	56.5926	5.91449	0.115845	11.358	7.55425	7.49693	0.0573227
10	1.90151	1.38283	0.23962	27.6779	10.0059	51.1291	6.19656	0.102429	11.549	7.50049	7.49693	0.00355627
11	1.89893	1.06454	0.302183	27.3256	10.1881	48.8492	3.14563	0.369712	11.5418	7.50252	7.49693	0.00558809
12	1.90212	1.46441	0.226229	27.9356	11.0787	47.1415	8.17412	0.0425469	11.4502	7.52832	7.49693	0.031389
13	1.87652	0.0485576	0.825593	20.356	7.26523	39.1035	2.17417	0.537054	15.4191	6.41123	6.49693	-0.0856971
14	1.86639	0.618951	0.431437	21.5888	8.05642	38.8882	1.66787	0.644101	15.2069	6.47096	6.49693	-0.0259663
15	1.86422	0.823637	0.364119	21.4791	8.04613	38.606	1.75543	0.624681	15.2151	6.46866	6.49693	-0.0282721
16	1.85628	1.82663	0.176526	21.6316	7.47099	44.2101	1.21861	0.748544	15.0438	6.51686	6.49693	0.0199337
17	1.85846	1.51265	0.218736	21.6636	7.60545	42.565	1.69965	0.637012	15.1082	6.49875	6.49693	0.00181958
18	1.86611	0.643528	0.422436	22.4363	8.24861	41.2315	1.09721	0.777748	15.1277	6.49326	6.49693	-0.00366922
19	1.86169	1.10042	0.294174	24.8725	8.57785	52.3151	1.46165	0.691149	15.0443	6.51673	6.49693	0.0198052
20	1.90285	1.56464	0.210987	28.1783	10.0151	54.221	5.268	0.153193	14.8965	6.55832	6.49693	0.0613902
21	1.86784	0.497562	0.480573	27.5522	9.73963	53.5389	4.43872	0.217821	14.9739	6.53655	6.49693	0.039617
22	1.87128	0.263503	0.607724	25.7012	9.73221	45.1228	1.86447	0.601006	15.0951	6.50243	6.49693	0.00550436
23	1.86535	0.712972	0.398459	27.0269	10.8633	44.462	9.20675	0.0266646	14.9226	6.55098	6.49693	0.0540475
24	1.8738	0.13857	0.709707	26.9184	10.9054	44.058	11.5148	0.00924448	15.0061	6.52749	6.49693	0.0305559
25	1.84223	4.56487	0.0326341	19.7975	7.11325	37.8903	2.43525	0.487107	18.9194	5.42607	5.49693	-0.0708645
26	1.86643	0.615019	0.432904	19.7064	7.02858	38.4825	2.2692	0.518447	18.8725	5.43926	5.49693	-0.0576687
27	1.89726	0.881312	0.347843	20.6945	7.44126	39.7385	1.49871	0.682567	18.7672	5.4689	5.49693	-0.0280265
28	1.85009	2.88182	0.0895848	20.3816	7.25659	39.3451	2.0967	0.552581	18.9789	5.40934	5.49693	-0.0875913
29	1.89468	0.631533	0.426794	21.9883	8.2329	39.3193	1.60855	0.657452	18.7422	5.47593	5.49693	-0.0209948
30	1.87545	0.0786498	0.779136	21.8201	8.19785	38.9507	1.69585	0.637857	18.8951	5.4329	5.49693	-0.0640305
31	1.89114	0.35627	0.550585	26.0129	9.04994	52.5498	2.06897	0.558215	18.5184	5.53894	5.49693	0.0420141
32	1.89036	0.305656	0.580358	24.9221	8.63423	52.4632	1.7187	0.632785	18.5928	5.51799	5.49693	0.0210601
33	1.89906	1.08003	0.298691	25.6535	8.88622	53.9542	2.07992	0.555986	18.5754	5.52288	5.49693	0.0259528
34	1.89545	0.701875	0.402154	25.6774	10.0689	43.9679	4.65954	0.198493	18.5936	5.51777	5.49693	0.0208429
35	1.90208	1.45932	0.227038	25.7537	9.94668	44.6638	2.70502	0.439375	18.6348	5.50616	5.49693	0.00923113
36	1.90651	2.1186	0.14552	26.8586	10.5133	46.0194	4.98076	0.173211	18.611	5.51287	5.49693	0.0159438
37	1.87789	0.0207394	0.885491	19.9923	7.02435	40.6042	1.98108	0.576344	22.3688	4.45523	4.49693	-0.0416999
38	1.88195	0.00690393	0.93378	20.2515	7.08793	42.1713	2.57327	0.462196	22.3206	4.4688	4.49693	-0.0281254
39	1.87251	0.197516	0.656733	20.626	7.1618	43.737	2.88325	0.409978	22.2085	4.50034	4.49693	0.00341463
40	1.88148	0.00320995	0.954819	20.5988	7.49266	38.453	2.05628	0.560807	22.4767	4.42486	4.49693	-0.0720657
41	1.87528	0.0837782	0.772241	20.4803	7.38162	39.0169	1.8228	0.609987	22.4106	4.44347	4.49693	-0.0534639
42	1.88528	0.0724261	0.787837	21.2247	7.6876	40.16	1.28053	0.733763	22.3986	4.44684	4.49693	-0.0500933
43	1.87721	0.0330381	0.855768	24.0925	8.31817	52.7674	6.23894	0.100547	22.1578	4.5146	4.49693	0.017669
44	1.87608	0.0600324	0.806445	23.3853	8.0614	51.5568	6.84835	0.0768917	22.1441	4.51847	4.49693	0.0215442
45	1.88149	0.00329818	0.954203	24.316	8.38085	53.554	7.13377	0.067754	22.1764	4.50938	4.49693	0.012449
46	1.88631	0.10668	0.743956	26.1816	9.69489	47.7986	1.41207	0.702708	22.2008	4.50252	4.49693	0.00559001
47	1.88956	0.258242	0.611331	25.7872	9.22129	49.6121	1.52901	0.675591	22.2479	4.48926	4.49693	-0.00767141
48	1.88915	0.235509	0.627469	27.1477	9.70208	52.4002	2.49312	0.476536	22.1855	4.50683	4.49693	0.00989856
49	1.86064	1.22775	0.267846	20.0966	7.00451	41.7125	2.23754	0.524592	26.1249	3.39804	3.49693	-0.0988865
50	1.85503	2.02024	0.155214	22.0204	7.86396	42.6709	0.74551	0.862451	25.9408	3.44987	3.49693	-0.0470607
51	1.89719	0.873786	0.349909	22.6144	8.32989	41.6025	0.878013	0.83073	25.8595	3.47275	3.49693	-0.0241823
52	1.85129	2.65775	0.103046	19.6788	6.89525	40.6505	2.73514	0.434288	25.9145	3.45727	3.49693	-0.0396608
53	1.9084	2.43722	0.118486	19.8224	6.90851	41.8363	3.52433	0.31762	25.8638	3.47154	3.49693	-0.025386
54	1.90443	1.79472	0.180352	20.1191	7.01396	42.9245	4.3774	0.22349	25.7664	3.49895	3.49693	0.00202332
55	1.8986	1.0273	0.310795	24.4277	8.41095	52.5464	2.99068	0.393064	25.6683	3.52656	3.49693	0.02963
56	1.89202	0.416779	0.518549	25.3074	8.71192	54.2607	3.09115	0.377784	25.6204	3.54004	3.49693	0.0431111
57	1.88182	0.00578567	0.939369	26.842	9.21244	55.7522	3.20277	0.361407	25.5591	3.5573	3.49693	0.0603704
58	1.90797	2.36373	0.124185	24.606	8.59363	49.8658	0.692966	0.874857	25.8137	3.48564	3.49693	-0.0112914
59	1.90326	1.62352	0.202601	26.5646	9.71058	49.2026	2.09771	0.552377	25.6688	3.52642	3.49693	0.0294885
60	1.89094	0.342969	0.558121	27.2573	10.4454	47.7903	2.97187	0.395982	25.6678	3.5267	3.49693	0.0297685
61	1.85141	2.63689	0.104408	20.7597	7.31957	40.816	1.69184	0.638749	29.182	2.53761	2.49693	0.0406848
62	1.85407	2.17576	0.1402	20.6706	7.34087	40.1372	1.79015	0.617081	29.3535	2.48935	2.49693	-0.00758212
63	1.84292	4.4013	0.0359116	21.8562	7.98132	40.3871	1.53595	0.673998	29.0304	2.58028	2.49693	0.0833494
64	1.87435	0.1168	0.732531	20.1098	7.00922	41.7512	2.23859	0.524387	29.3907	2.47889	2.49693	-0.018041
65	1.89516	0.67436	0.411536	21.8882	7.75451	42.7312	1.06351	0.785889	29.6688	2.40061	2.49693	-0.0963182
66	1.87661	0.0462955	0.829639	22.6761	8.30307	41.8923	1.03999	0.791578	29.445	2.46362	2.49693	-0.0333145
67	1.86603	0.651057	0.419735	26.0095	8.95652	54.6402	2.15611	0.540645	29.2593	2.51587	2.49693	0.0189439
68	1.87181	0.233976	0.628591	26.6686	9.21858	55.0878	2.46139	0.482309	29.2075	2.53043	2.49693	0.033504
69	1.86159	1.11208	0.291632	27.5701	9.58431	55.387	4.3622	0.224916	29.0101	2.58602	2.49693	0.0890879
70	1.86182	1.08572	0.297422	26.9165	10.1906	47.4007	2.43499	0.487154	29.2909	2.50697	2.49693	0.0100358
71	1.8565	1.79359	0.18049	27.1991	10.5192	46.7165	3.57204	0.311539	29.1113	2.55752	2.49693	0.060591
72	1.86777	0.503095	0.478144	27.4316	10.8524	46.3478	7.06329	0.0699077	29.2197	2.52702	2.49693	0.0300909

## Sheet: Tannic Acid+Calibration Curve
Runs	Tannic acid (mg/mL)	Efficiency (LinReg)	KOD value (efficiency z score)^2	Prob (KOD)	Yf	m	Fmax	SOD value (multinormal score)	Prob (SOD)	Ct	Log Observed DNA	Log Expected DNA	Log (Observed DNA / Expected DNA)
1	0.1	1.88699	3.57564	0.058633	10.3034	3.39391	23.2867	24.0625	2.42411e-05	23.1196	4.24391	4.55024	-0.306333
2	0.1	1.90291	1.3234	0.249983	10.9062	3.59991	24.6284	22.0639	6.32657e-05	23.0258	4.2703	4.55024	-0.279943
3	0.1	1.85613	11.0654	0.000879517	9.83799	3.24418	22.2826	25.8567	1.02197e-05	23.2009	4.22104	4.55024	-0.329201
4	0.1	1.89102	2.90262	0.0884359	10.9329	3.59137	24.5985	21.6444	7.73448e-05	22.9899	4.28042	4.55024	-0.269816
5	0.1	1.88533	3.87372	0.0490476	10.3543	3.46024	23.5468	25.0101	1.53653e-05	23.1755	4.22816	4.55024	-0.322076
6	0.1	1.90802	0.833804	0.361175	10.4553	3.4458	23.6255	23.5487	3.10297e-05	23.0921	4.25165	4.55024	-0.298589
7	0.05	1.8867	3.62712	0.056845	10.5222	3.49435	23.4711	23.2657	3.55472e-05	22.9839	4.28209	4.55024	-0.268148
8	0.05	1.9098	0.689471	0.406344	10.8505	3.5883	24.3917	22.1878	5.96172e-05	22.9767	4.28412	4.55024	-0.266123
9	0.05	1.87974	4.96456	0.0258719	10.1499	3.37884	22.6374	24.6934	1.78954e-05	23.0395	4.26646	4.55024	-0.283779
10	0.05	1.87758	5.42434	0.0198579	11.0293	3.63644	24.5837	21.2207	9.47277e-05	22.9007	4.30552	4.55024	-0.244719
11	0.05	1.89475	2.34099	0.12601	10.6348	3.55999	23.9097	23.6222	2.99532e-05	23.0476	4.26418	4.55024	-0.286057
12	0.05	1.90738	0.888731	0.345822	10.5785	3.51066	23.6352	23.088	3.87132e-05	22.9803	4.28313	4.55024	-0.267111
13	0.025	1.88505	3.92654	0.0475296	12.1986	4.05885	26.7736	17.4632	0.000567462	22.7077	4.35983	4.55024	-0.190408
14	0.025	1.89783	1.92392	0.165426	12.3935	4.13826	27.0718	16.8903	0.000744412	22.7212	4.35604	4.55024	-0.194201
15	0.025	1.88091	4.72609	0.0297084	11.8708	3.95502	26.0728	18.5274	0.00034234	22.7537	4.34689	4.55024	-0.203347
16	0.025	1.88436	4.05468	0.0440492	12.5938	4.1815	27.552	16.1817	0.00104076	22.6435	4.3779	4.55024	-0.172336
17	0.025	1.89486	2.32618	0.127214	11.5005	3.88465	25.4429	20.6612	0.000123784	22.8878	4.30915	4.55024	-0.241086
18	0.025	1.90504	1.10539	0.293087	12.2911	4.09743	26.913	17.1951	0.000644346	22.7129	4.35837	4.55024	-0.191867
19	0.0125	1.89366	2.49902	0.113917	12.5435	4.21807	27.321	16.6376	0.000838981	22.7013	4.36165	4.55024	-0.188592
20	0.0125	1.89546	2.24208	0.1343	13.2279	4.46045	29.0462	15.1336	0.00170596	22.596	4.39129	4.55024	-0.158953
21	0.0125	1.89092	2.91806	0.0875929	12.1945	4.10704	26.5571	17.7426	0.00049702	22.752	4.34738	4.55024	-0.202862
22	0.0125	1.87615	5.73824	0.0165994	13.1851	4.42267	28.8309	14.8259	0.00197162	22.5746	4.3973	4.55024	-0.152945
23	0.0125	1.90315	1.2978	0.254616	11.9022	4.06352	26.1222	19.818	0.000185138	22.8678	4.31479	4.55024	-0.235448
24	0.0125	1.90817	0.820948	0.364903	12.9041	4.3463	28.2318	15.818	0.00123572	22.6428	4.37811	4.55024	-0.172136
25	0.00625	1.88959	3.13361	0.0766939	16.8326	5.74127	35.839	6.5392	0.0881295	22.2737	4.48199	4.55024	-0.0682486
26	0.00625	1.90286	1.32896	0.24899	17.4253	5.92858	37.1167	5.50338	0.138437	22.2747	4.48172	4.55024	-0.0685202
27	0.00625	1.88657	3.65106	0.0560335	16.4753	5.62887	35.0641	7.22952	0.0649311	22.3094	4.47195	4.55024	-0.0782929
28	0.00625	1.89029	3.02008	0.0822397	17.4725	5.91496	37.0964	5.34801	0.148017	22.2134	4.49897	4.55024	-0.0512685
29	0.00625	1.89922	1.7487	0.18604	15.9958	5.53119	34.2299	9.24429	0.0262131	22.4295	4.43815	4.55024	-0.112093
30	0.00625	1.90244	1.37494	0.240966	16.9179	5.76778	36.0214	6.37811	0.0945955	22.2731	4.48216	4.55024	-0.0680825
31	0.00312	1.89913	1.75914	0.184731	17.9792	6.19437	37.8668	4.7583	0.190376	22.2548	4.48731	4.55024	-0.0629258
32	0.00312	1.90497	1.11243	0.291555	18.3456	6.31956	38.4697	4.10378	0.250474	22.2719	4.48249	4.55024	-0.0677536
33	0.00312	1.89582	2.19111	0.138809	17.5748	6.06548	37.0351	5.47261	0.140286	22.2856	4.47864	4.55024	-0.0715968
34	0.00312	1.90283	1.33241	0.248376	18.4484	6.32575	38.7889	3.92322	0.269876	22.2067	4.50086	4.55024	-0.0493818
35	0.00312	1.89885	1.79379	0.180465	17.5992	6.12083	37.2287	6.23419	0.100756	22.3543	4.4593	4.55024	-0.0909452
36	0.00312	1.91657	0.265462	0.606392	18.3715	6.32754	38.5066	4.05314	0.255783	22.2725	4.48232	4.55024	-0.0679216
37	0.00156	1.89947	1.71773	0.189985	18.9385	6.51183	39.6357	3.27643	0.350937	22.2271	4.49511	4.55024	-0.0551349
38	0.00156	1.91999	0.126909	0.721658	19.7066	6.76989	41.2578	2.4629	0.482033	22.1809	4.50812	4.55024	-0.0421194
39	0.00156	1.89599	2.168	0.14091	18.5624	6.39288	38.8257	3.75346	0.289346	22.265	4.48445	4.55024	-0.0657894
40	0.00156	1.90477	1.13181	0.287389	19.6383	6.7266	41.0465	2.53442	0.469103	22.1444	4.51837	4.55024	-0.03187
41	0.00156	1.90179	1.44638	0.229109	19.0631	6.60372	40.0326	3.51025	0.319435	22.2669	4.48392	4.55024	-0.0663254
42	0.00156	1.90654	0.963909	0.326204	18.8026	6.46531	39.3443	3.43521	0.329263	22.2346	4.49299	4.55024	-0.0572458
43	0.00078	1.90697	0.924919	0.336187	18.9305	6.5024	39.601	3.26994	0.351848	22.2316	4.49385	4.55024	-0.0563879
44	0.00078	1.95159	1.2403	0.265413	20.6075	7.10773	43.256	1.84695	0.604771	22.0797	4.53658	4.55024	-0.0136561
45	0.00078	1.90241	1.37783	0.240472	18.3547	6.30994	38.3526	3.98114	0.263508	22.2909	4.47716	4.55024	-0.0730801
46	0.00078	1.93427	0.0949282	0.758003	20.0159	6.87442	42.0579	2.24633	0.52288	22.0995	4.53102	4.55024	-0.0192235
47	0.00078	1.9155	0.318963	0.572232	17.8779	6.21636	37.5339	5.32279	0.14963	22.4083	4.44412	4.55024	-0.106122
48	0.00078	1.92202	0.0683918	0.793693	19.355	6.65467	40.522	2.81971	0.420266	22.191	4.50526	4.55024	-0.0449846
49	0.00039	1.95468	1.58083	0.208641	21.3245	7.36497	44.2941	1.18464	0.756691	22.0045	4.55776	4.55024	0.00751963
50	0.00039	1.94326	0.527691	0.467579	22.5899	7.81002	46.959	0.76455	0.857926	21.9736	4.56645	4.55024	0.0162125
51	0.00039	1.95468	1.58083	0.208641	21.3245	7.36497	44.2941	1.18464	0.756691	22.0045	4.55776	4.55024	0.00751963
52	0.00039	1.92596	0.00617848	0.937348	21.8453	7.53817	45.4824	0.991133	0.803397	21.9795	4.56479	4.55024	0.0145455
53	0.00039	1.92596	0.00617848	0.937348	21.8453	7.53817	45.4824	0.991133	0.803397	21.9795	4.56479	4.55024	0.0145455
54	0.00039	1.95986	2.24597	0.133963	22.5799	7.81002	46.959	0.773318	0.855838	21.9799	4.56467	4.55024	0.0144337
55	0	1.91885	0.167497	0.682346	18.8838	6.53087	39.5156	3.49313	0.321654	22.1934	4.50459	4.55024	-0.0456506
56	0	1.95697	1.86084	0.172528	20.8698	7.24548	43.4883	1.63453	0.651585	22.1122	4.52746	4.55024	-0.0227851
57	0	2.0051	12.9809	0.000314689	24.06	8.24238	50.3745	1.18202	0.757319	21.8195	4.60982	4.55024	0.0595757
58	0	1.9274	0.000128889	0.990942	24.007	8.18746	50.5446	1.37578	0.711222	21.8798	4.59286	4.55024	0.0426217
59	0	1.92383	0.0315787	0.858956	20.2084	6.96213	42.1129	1.96801	0.579073	22.0981	4.5314	4.55024	-0.0188366
60	0	1.97056	3.98371	0.0459424	20.6666	7.18072	43.0433	1.79159	0.616767	22.1318	4.52194	4.55024	-0.0282999
181	0	1.88659	3.6477	0.0561468	21.1013	7.24308	43.5823	1.53821	0.67348	11.5638	7.49633	7.49693	-0.000600891	Curve calibration runs		mean	1.92765
182	0	1.92977	0.00971637	0.921478	21.6591	7.66774	42.1584	1.38814	0.708317	11.6358	7.47607	7.49693	-0.0208605			dev.st	0.0214983
183	0	1.93758	0.213412	0.644106	22.5983	8.39763	40.9998	1.05577	0.787761	11.5795	7.49192	7.49693	-0.00500988
184	0	1.9459	0.721178	0.395758	24.8734	8.55755	52.1734	1.37006	0.712568	11.6172	7.48132	7.49693	-0.0156136
185	0	1.96188	2.53546	0.111315	26.5653	9.15316	56.0809	2.87374	0.411504	11.5322	7.50524	7.49693	0.00830713
186	0	1.94788	0.886033	0.346555	27.2253	9.44149	57.92	4.82455	0.185105	11.5302	7.5058	7.49693	0.00887379
187	0	1.93339	0.0713022	0.78945	26.4545	9.01196	57.0306	3.82477	0.281018	11.4719	7.52219	7.49693	0.0252611
188	0	1.92997	0.0116839	0.913923	26.5365	9.11401	56.5032	3.30189	0.34738	11.4535	7.52738	7.49693	0.0304474
189	0	1.92189	0.0717964	0.788739	28.4111	9.90541	56.5926	5.91449	0.115845	11.358	7.55425	7.49693	0.0573227
190	0	1.93231	0.0470728	0.828237	27.6779	10.0059	51.1291	6.19656	0.102429	11.549	7.50049	7.49693	0.00355627
191	0	1.93917	0.287163	0.592045	27.3256	10.1881	48.8492	3.14563	0.369712	11.5418	7.50252	7.49693	0.00558809
192	0	1.94424	0.596028	0.440097	27.9356	11.0787	47.1415	8.17412	0.0425469	11.4502	7.52832	7.49693	0.031389
193	0	1.91155	0.560725	0.453968	20.356	7.26523	39.1035	2.17417	0.537054	15.4191	6.41123	6.49693	-0.0856971
194	0	1.93523	0.124562	0.724139	21.5888	8.05642	38.8882	1.66787	0.644101	15.2069	6.47096	6.49693	-0.0259663
195	0	1.92296	0.0475726	0.827342	21.4791	8.04613	38.606	1.75543	0.624681	15.2151	6.46866	6.49693	-0.0282721
196	0	1.92957	0.0080365	0.928568	21.6316	7.47099	44.2101	1.21861	0.748544	15.0438	6.51686	6.49693	0.0199337
197	0	1.91592	0.29733	0.585561	21.6636	7.60545	42.565	1.69965	0.637012	15.1082	6.49875	6.49693	0.00181958
198	0	1.91869	0.173457	0.677058	22.4363	8.24861	41.2315	1.09721	0.777748	15.1277	6.49326	6.49693	-0.00366922
199	0	1.9215	0.0817086	0.774995	24.8725	8.57785	52.3151	1.46165	0.691149	15.0443	6.51673	6.49693	0.0198052
200	0	1.92875	0.00261756	0.959196	28.1783	10.0151	54.221	5.268	0.153193	14.8965	6.55832	6.49693	0.0613902
201	0	1.92611	0.00508552	0.943149	27.5522	9.73963	53.5389	4.43872	0.217821	14.9739	6.53655	6.49693	0.039617
202	0	1.93799	0.231415	0.630477	25.7012	9.73221	45.1228	1.86447	0.601006	15.0951	6.50243	6.49693	0.00550436
203	0	1.93802	0.232824	0.629437	27.0269	10.8633	44.462	9.20675	0.0266646	14.9226	6.55098	6.49693	0.0540475
204	0	1.93883	0.270503	0.602995	26.9184	10.9054	44.058	11.5148	0.00924448	15.0061	6.52749	6.49693	0.0305559
205	0	1.93646	0.168105	0.681802	19.7975	7.11325	37.8903	2.43525	0.487107	18.9194	5.42607	5.49693	-0.0708645
206	0	1.93878	0.268244	0.604512	19.7064	7.02858	38.4825	2.2692	0.518447	18.8725	5.43926	5.49693	-0.0576687
207	0	1.93362	0.0771872	0.781146	20.6945	7.44126	39.7385	1.49871	0.682567	18.7672	5.4689	5.49693	-0.0280265
208	0	1.94631	0.75395	0.385229	20.3816	7.25659	39.3451	2.0967	0.552581	18.9789	5.40934	5.49693	-0.0875913
209	0	1.9353	0.126743	0.721833	21.9883	8.2329	39.3193	1.60855	0.657452	18.7422	5.47593	5.49693	-0.0209948
210	0	1.93923	0.290559	0.589862	21.8201	8.19785	38.9507	1.69585	0.637857	18.8951	5.4329	5.49693	-0.0640305
211	0	1.92089	0.0988027	0.753271	26.0129	9.04994	52.5498	2.06897	0.558215	18.5184	5.53894	5.49693	0.0420141
212	0	1.92633	0.00372055	0.951362	24.9221	8.63423	52.4632	1.7187	0.632785	18.5928	5.51799	5.49693	0.0210601
213	0	1.93648	0.168688	0.68128	25.6535	8.88622	53.9542	2.07992	0.555986	18.5754	5.52288	5.49693	0.0259528
214	0	1.93675	0.179456	0.671841	25.6774	10.0689	43.9679	4.65954	0.198493	18.5936	5.51777	5.49693	0.0208429
215	0	1.93342	0.0721536	0.788227	25.7537	9.94668	44.6638	2.70502	0.439375	18.6348	5.50616	5.49693	0.00923113
216	0	1.94251	0.478055	0.489305	26.8586	10.5133	46.0194	4.98076	0.173211	18.611	5.51287	5.49693	0.0159438
217	0	1.92651	0.00279953	0.957803	19.9923	7.02435	40.6042	1.98108	0.576344	22.3688	4.45523	4.49693	-0.0416999
218	0	1.92916	0.00496969	0.943799	20.2515	7.08793	42.1713	2.57327	0.462196	22.3206	4.4688	4.49693	-0.0281254
219	0	1.93442	0.0992156	0.752773	20.626	7.1618	43.737	2.88325	0.409978	22.2085	4.50034	4.49693	0.00341463
220	0	1.92792	0.000163062	0.989812	20.5988	7.49266	38.453	2.05628	0.560807	22.4767	4.42486	4.49693	-0.0720657
221	0	1.92713	0.000574894	0.980871	20.4803	7.38162	39.0169	1.8228	0.609987	22.4106	4.44347	4.49693	-0.0534639
222	0	1.92874	0.0025998	0.959335	21.2247	7.6876	40.16	1.28053	0.733763	22.3986	4.44684	4.49693	-0.0500933
223	0	1.947	0.810168	0.36807	24.0925	8.31817	52.7674	6.23894	0.100547	22.1578	4.5146	4.49693	0.017669
224	0	1.94301	0.510704	0.474834	23.3853	8.0614	51.5568	6.84835	0.0768917	22.1441	4.51847	4.49693	0.0215442
225	0	1.93974	0.316517	0.573708	24.316	8.38085	53.554	7.13377	0.067754	22.1764	4.50938	4.49693	0.012449
226	0	1.94474	0.632023	0.426614	26.1816	9.69489	47.7986	1.41207	0.702708	22.2008	4.50252	4.49693	0.00559001
227	0	1.93497	0.115961	0.733458	25.7872	9.22129	49.6121	1.52901	0.675591	22.2479	4.48926	4.49693	-0.00767141
228	0	1.95358	1.45549	0.22765	27.1477	9.70208	52.4002	2.49312	0.476536	22.1855	4.50683	4.49693	0.00989856
229	0	1.96064	2.35476	0.124901	20.0966	7.00451	41.7125	2.23754	0.524592	26.1249	3.39804	3.49693	-0.0988865
230	0	1.95414	1.5191	0.217757	22.0204	7.86396	42.6709	0.74551	0.862451	25.9408	3.44987	3.49693	-0.0470607
231	0	1.92455	0.0207819	0.885375	22.6144	8.32989	41.6025	0.878013	0.83073	25.8595	3.47275	3.49693	-0.0241823
232	0	1.95025	1.10516	0.293136	19.6788	6.89525	40.6505	2.73514	0.434288	25.9145	3.45727	3.49693	-0.0396608
233	0	1.95731	1.90339	0.1677	19.8224	6.90851	41.8363	3.52433	0.31762	25.8638	3.47154	3.49693	-0.025386
234	0	1.94966	1.0488	0.305785	20.1191	7.01396	42.9245	4.3774	0.22349	25.7664	3.49895	3.49693	0.00202332
235	0	1.93287	0.0591019	0.807921	24.4277	8.41095	52.5464	2.99068	0.393064	25.6683	3.52656	3.49693	0.02963
236	0	1.91638	0.274387	0.600404	25.3074	8.71192	54.2607	3.09115	0.377784	25.6204	3.54004	3.49693	0.0431111
237	0	1.90516	1.09375	0.295642	26.842	9.21244	55.7522	3.20277	0.361407	25.5591	3.5573	3.49693	0.0603704
238	0	1.95383	1.48295	0.223314	24.606	8.59363	49.8658	0.692966	0.874857	25.8137	3.48564	3.49693	-0.0112914
239	0	1.93722	0.198288	0.656106	26.5646	9.71058	49.2026	2.09771	0.552377	25.6688	3.52642	3.49693	0.0294885
240	0	1.92804	0.000331866	0.985466	27.2573	10.4454	47.7903	2.97187	0.395982	25.6678	3.5267	3.49693	0.0297685
241	0	1.88042	4.82655	0.0280246	20.7597	7.31957	40.816	1.69184	0.638749	29.182	2.53761	2.49693	0.0406848
242	0	1.87671	5.6126	0.0178317	20.6706	7.34087	40.1372	1.79015	0.617081	29.3535	2.48935	2.49693	-0.00758212
243	0	1.88358	4.20233	0.0403684	21.8562	7.98132	40.3871	1.53595	0.673998	29.0304	2.58028	2.49693	0.0833494
244	0	1.92774	1.7737e-05	0.99664	20.1098	7.00922	41.7512	2.23859	0.524387	29.3907	2.47889	2.49693	-0.018041
245	0	1.941	0.385792	0.53452	21.8882	7.75451	42.7312	1.06351	0.785889	29.6688	2.40061	2.49693	-0.0963182
246	0	1.91601	0.292889	0.588375	22.6761	8.30307	41.8923	1.03999	0.791578	29.445	2.46362	2.49693	-0.0333145
247	0	1.88385	4.14957	0.0416451	26.0095	8.95652	54.6402	2.15611	0.540645	29.2593	2.51587	2.49693	0.0189439
248	0	1.89309	2.58419	0.107936	26.6686	9.21858	55.0878	2.46139	0.482309	29.2075	2.53043	2.49693	0.033504
249	0	1.88483	3.96665	0.0464102	27.5701	9.58431	55.387	4.3622	0.224916	29.0101	2.58602	2.49693	0.0890879
250	0	1.87355	6.33165	0.0118602	26.9165	10.1906	47.4007	2.43499	0.487154	29.2909	2.50697	2.49693	0.0100358
251	0	1.87369	6.29837	0.0120849	27.1991	10.5192	46.7165	3.57204	0.311539	29.1113	2.55752	2.49693	0.060591
252	0	1.88733	3.51738	0.0607284	27.4316	10.8524	46.3478	7.06329	0.0699077	29.2197	2.52702	2.49693	0.0300909

## Sheet: IgG+Calibration Curve
Run	IgG (mg/mL)	Efficiency (LinReg)	KOD value (efficiency z score)^2	Prob (KOD)	Yf	m	Fmax	SOD value (multinormal score)	Prob (SOD)	Ct	Log Observed DNA	Log Expected DNA	Log (Observed DNA / Expected DNA)
1	2	1.7841	47.5468	5.37074e-12	10.4326	2.6359	28.2482	26.2994	8.2552e-06	16.7111	6.04759	6.50131	-0.453715
2	2	1.81295	30.1019	4.09938e-08	10.6607	2.76191	28.868	24.499	1.96503e-05	16.5746	6.08604	6.50131	-0.415273
3	2	1.8433	16.0339	6.22186e-05	10.0274	2.60374	27.2371	25.7902	1.05526e-05	16.779	6.02848	6.50131	-0.472827
4	2	1.81383	29.6326	5.22182e-08	11.0135	2.77011	29.8631	25.5697	1.17355e-05	16.5741	6.08616	6.50131	-0.415146
5	2	1.80249	35.9695	2.00432e-09	10.8202	2.72003	29.242	26.0979	9.09788e-06	16.6292	6.07067	6.50131	-0.430644
6	2	1.76828	58.7993	1.74601e-14	10.5054	2.65225	28.4038	26.2912	8.28786e-06	16.6662	6.06025	6.50131	-0.441063
7	1	1.88278	4.31164	0.0378524	14.6788	4.67381	35.4923	13.7452	0.00327327	15.7157	6.32776	6.50131	-0.173544
8	1	1.87602	5.79157	0.0161032	16.0179	5.0684	38.8264	11.2941	0.0102372	15.5677	6.36943	6.50131	-0.131875
9	1	1.88554	3.76907	0.0522087	14.629	4.68362	34.5162	12.3146	0.00637968	15.7297	6.32384	6.50131	-0.177474
10	1	1.8684	7.7202	0.00546062	15.383	4.83905	37.7841	13.0504	0.00452879	15.6242	6.35351	6.50131	-0.147803
11	1	1.86976	7.35638	0.00668251	15.1505	4.81914	36.8988	13.6003	0.00350299	15.631	6.35161	6.50131	-0.149697
12	1	1.87415	6.23881	0.0124981	15.533	4.92455	37.5416	11.8873	0.0077794	15.6324	6.35121	6.50131	-0.150101
13	0.5	1.88682	3.5315	0.0602134	15.4032	5.14014	35.9402	14.2772	0.00255109	15.4506	6.40239	6.50131	-0.0989207
14	0.5	1.86942	7.44545	0.00635969	16.3303	5.41755	36.8631	8.62852	0.0346602	15.3769	6.42313	6.50131	-0.0781816
15	0.5	1.89006	2.96057	0.085318	15.4038	5.15352	35.0892	11.8283	0.00799491	15.4666	6.39787	6.50131	-0.103434
16	0.5	1.87557	5.89783	0.0151596	15.8033	5.21686	36.9955	12.4605	0.00596125	15.397	6.41746	6.50131	-0.08385
17	0.5	1.88567	3.74435	0.0529862	15.5404	5.20085	35.2872	11.3096	0.0101641	15.435	6.40676	6.50131	-0.0945484
18	0.5	1.87186	6.81088	0.0090604	16.2184	5.38323	36.7204	9.07218	0.0283464	15.3969	6.41749	6.50131	-0.0838221
19	0.25	1.88516	3.84245	0.0499705	16.6029	5.69637	35.5467	7.38936	0.0604705	15.22	6.46728	6.50131	-0.0340242
20	0.25	1.90673	0.822358	0.364492	19.4706	6.66856	42.0634	3.96364	0.265417	15.0075	6.52708	6.50131	0.025774
21	0.25	1.88686	3.52371	0.0604969	16.466	5.66801	34.0385	6.85858	0.0765447	15.2527	6.45808	6.50131	-0.0432302
22	0.25	1.90707	0.79212	0.37346	17.8429	6.07636	39.3862	7.08187	0.0693335	15.0943	6.50266	6.50131	0.00135095
23	0.25	1.88757	3.39453	0.0654129	16.5777	5.74192	33.5524	6.77318	0.0794897	15.2486	6.45923	6.50131	-0.0420782
24	0.25	1.88648	3.59325	0.0580145	16.9121	5.80112	36.1984	6.82354	0.0777399	15.2062	6.47118	6.50131	-0.0301335
25	0.125	1.92082	0.047763	0.827003	19.163	6.65476	40.4574	3.84713	0.278452	14.9637	6.53942	6.50131	0.0381068
26	0.125	1.91264	0.382227	0.536414	20.0922	6.96621	42.4466	2.85585	0.414388	14.957	6.5413	6.50131	0.0399939
27	0.125	1.92457	0.00125301	0.971762	19.2172	6.69513	39.3905	2.78059	0.426705	14.9661	6.53875	6.50131	0.0374374
28	0.125	1.9129	0.366384	0.544982	19.4003	6.70161	42.0032	5.26256	0.15355	14.9448	6.54473	6.50131	0.043422
29	0.125	1.91549	0.229326	0.632024	19.4549	6.75467	41.1697	3.68762	0.297231	14.9471	6.5441	6.50131	0.0427922
30	0.125	1.93302	0.142467	0.705841	19.5679	6.79043	41.2803	3.31198	0.345978	14.9694	6.5378	6.50131	0.0364964
31	0.0625	1.92027	0.0602697	0.80607	19.0315	6.62767	40.1199	4.15311	0.245398	15.0032	6.52831	6.50131	0.027001
32	0.0625	1.92681	0.00546202	0.941086	19.656	6.83581	41.2215	3.03123	0.386834	15.018	6.52414	6.50131	0.0228293
33	0.0625	1.9209	0.0461726	0.829862	19.193	6.70341	39.3106	2.84027	0.416914	15.0012	6.52887	6.50131	0.0275637
34	0.0625	1.91817	0.121086	0.72786	19.0606	6.60997	41.2141	6.01698	0.110787	14.9966	6.53015	6.50131	0.0288462
35	0.0625	1.91905	0.0930835	0.760293	19.2191	6.72327	39.4691	2.92319	0.403619	15.0001	6.52917	6.50131	0.0278606
36	0.0625	1.93546	0.246259	0.619721	18.9721	6.60897	39.979	4.22212	0.238456	15.0099	6.52643	6.50131	0.0251167
37	0.03215	1.936	0.273482	0.601005	19.5267	6.81638	41.4044	4.41184	0.22029	14.9796	6.53494	6.50131	0.0336348
38	0.03215	1.93279	0.133834	0.71449	20.7753	7.2625	43.8127	3.0855	0.37863	14.9402	6.54602	6.50131	0.0447118
39	0.03215	1.93789	0.378564	0.538373	19.8016	6.92744	40.7837	2.39708	0.494178	14.9806	6.53465	6.50131	0.0333464
40	0.03215	1.92427	0.00250871	0.960053	19.8605	6.91546	43.151	6.78684	0.0790113	14.9461	6.54437	6.50131	0.0430576
41	0.03215	1.93056	0.0660796	0.797133	19.9189	6.97748	41.5492	3.06195	0.382172	14.9606	6.54029	6.50131	0.0389814
42	0.03215	1.95133	1.61682	0.203535	19.9172	6.95544	42.1156	3.84683	0.278485	14.9764	6.53586	6.50131	0.0345481
43	0.0156	1.90978	0.574419	0.448508	19.3739	6.75117	41.3926	5.09084	0.165265	14.9913	6.53166	6.50131	0.0303534
44	0.0156	1.92636	0.00272044	0.958403	20.8852	7.31555	44.6767	5.08893	0.1654	14.8977	6.55801	6.50131	0.0566993
45	0.0156	1.91139	0.461135	0.497094	19.6395	6.85672	40.7519	2.75668	0.43068	14.993	6.53118	6.50131	0.0298756
46	0.0156	1.91069	0.508453	0.475809	19.8506	6.90588	43.5846	8.36117	0.0391083	14.9291	6.54917	6.50131	0.0478621
47	0.0156	1.90935	0.606295	0.436186	19.7758	6.92933	40.7518	2.52736	0.470366	14.9788	6.53516	6.50131	0.033854
48	0.0156	1.93343	0.157968	0.691034	20.1312	7.03317	42.9889	4.8168	0.185714	14.9535	6.54229	6.50131	0.0409781
49	0.0078	1.94789	1.21807	0.26974	21.3197	7.48794	44.8281	3.13929	0.370644	14.8468	6.57232	6.50131	0.0710152
50	0.0078	1.92853	0.0249756	0.874428	22.1426	7.76014	46.0798	1.55831	0.668879	14.8342	6.57586	6.50131	0.0745547
51	0.0078	1.95145	1.631	0.201565	21.5368	7.58202	44.1152	1.18969	0.755478	14.8487	6.5718	6.50131	0.0704882
52	0.0078	1.9286	0.0260492	0.87178	21.4484	7.49898	45.9625	4.77657	0.188908	14.8254	6.57835	6.50131	0.0770372
53	0.0078	1.92727	0.00932163	0.923085	21.5197	7.54517	45.6312	3.7954	0.284421	14.8221	6.57928	6.50131	0.0779717
54	0.0078	1.96095	3.03273	0.0816008	21.4411	7.52877	44.9818	2.80322	0.422969	14.8535	6.57042	6.50131	0.0691156
55	0.0039	1.93557	0.251856	0.615771	19.7527	6.89852	41.3275	3.1439	0.369967	15.0968	6.50195	6.50131	0.000636526
56	0.0039	1.93707	0.330713	0.565239	22.0336	7.74107	46.2471	2.71617	0.437486	14.9398	6.54614	6.50131	0.0448354
57	0.0039	1.92107	0.0425765	0.836525	19.8383	6.9442	40.3168	2.08261	0.555439	15.1113	6.49786	6.50131	-0.00344583
58	0.0039	1.92795	0.0167728	0.896954	20.5375	7.17635	44.3592	6.22931	0.100971	15.0025	6.52851	6.50131	0.0272037
59	0.0039	1.92876	0.0286115	0.865679	20.6955	7.26142	44.2223	5.35761	0.147408	14.9895	6.53215	6.50131	0.0308397
60	0.0039	1.95326	1.86471	0.172082	20.4485	7.15558	42.782	2.73636	0.434084	15.0574	6.51304	6.50131	0.0117287
61	0	1.91688	0.16908	0.68093	19.2206	6.74886	40.6893	5.39074	0.145322	15.1233	6.4945	6.50131	-0.00680645
62	0	1.93111	0.0806216	0.776457	20.5403	7.2005	43.2429	3.44697	0.327706	15.0766	6.50763	6.50131	0.00632546
63	0	1.91778	0.134743	0.713564	19.4504	6.84637	39.9885	3.06439	0.381803	15.1258	6.49379	6.50131	-0.00752214
64	0	1.92216	0.0234083	0.8784	19.5975	6.85249	42.5143	7.60904	0.0548219	15.0839	6.5056	6.50131	0.00429271
65	0	1.92233	0.0210082	0.884757	19.6681	6.90585	41.9022	5.74962	0.124448	15.0839	6.5056	6.50131	0.00428919
66	0	1.92948	0.0417881	0.838024	20.3071	7.1285	44.0028	7.96004	0.0468447	15.0762	6.50774	6.50131	0.00643294
67	0	1.88659	3.57361	0.0587046	21.1013	7.24308	43.5823	1.53821	0.67348	11.5638	7.49633	7.49693	-0.000600891	Curve calibration runs		mean	1.9253
68	0	1.92977	0.0476559	0.827194	21.6591	7.66774	42.1584	1.38814	0.708317	11.6358	7.47607	7.49693	-0.0208605			dev.st	0.0204764
69	0	1.93758	0.359797	0.548619	22.5983	8.39763	40.9998	1.05577	0.787761	11.5795	7.49192	7.49693	-0.00500988
70	0	1.9459	1.01287	0.314216	24.8734	8.55755	52.1734	1.37006	0.712568	11.6172	7.48132	7.49693	-0.0156136
71	0	1.96188	3.1919	0.0740039	26.5653	9.15316	56.0809	2.87374	0.411504	11.5322	7.50524	7.49693	0.00830713
72	0	1.94788	1.21679	0.269992	27.2253	9.44149	57.92	4.82455	0.185105	11.5302	7.5058	7.49693	0.00887379
73	0	1.93339	0.156153	0.692723	26.4545	9.01196	57.0306	3.82477	0.281018	11.4719	7.52219	7.49693	0.0252611
74	0	1.92997	0.05212	0.819415	26.5365	9.11401	56.5032	3.30189	0.34738	11.4535	7.52738	7.49693	0.0304474
75	0	1.92189	0.0277255	0.867756	28.4111	9.90541	56.5926	5.91449	0.115845	11.358	7.55425	7.49693	0.0573227
76	0	1.93231	0.117376	0.731898	27.6779	10.0059	51.1291	6.19656	0.102429	11.549	7.50049	7.49693	0.00355627
77	0	1.93917	0.458912	0.498133	27.3256	10.1881	48.8492	3.14563	0.369712	11.5418	7.50252	7.49693	0.00558809
78	0	1.94424	0.856308	0.354774	27.9356	11.0787	47.1415	8.17412	0.0425469	11.4502	7.52832	7.49693	0.031389
79	0	1.91155	0.450744	0.501982	20.356	7.26523	39.1035	2.17417	0.537054	15.4191	6.41123	6.49693	-0.0856971
80	0	1.9139	0.309756	0.57783	21.5888	8.05642	38.8882	1.66787	0.644101	15.2069	6.47096	6.49693	-0.0259663
81	0	1.90651	0.841344	0.359013	21.4791	8.04613	38.606	1.75543	0.624681	15.2151	6.46866	6.49693	-0.0282721
82	0	1.92957	0.0436525	0.834502	21.6316	7.47099	44.2101	1.21861	0.748544	15.0438	6.51686	6.49693	0.0199337
83	0	1.91592	0.209472	0.647182	21.6636	7.60545	42.565	1.69965	0.637012	15.1082	6.49875	6.49693	0.00181958
84	0	1.91869	0.103977	0.747108	22.4363	8.24861	41.2315	1.09721	0.777748	15.1277	6.49326	6.49693	-0.00366922
85	0	1.9215	0.0343367	0.852993	24.8725	8.57785	52.3151	1.46165	0.691149	15.0443	6.51673	6.49693	0.0198052
86	0	1.92875	0.0284012	0.866169	28.1783	10.0151	54.221	5.268	0.153193	14.8965	6.55832	6.49693	0.0613902
87	0	1.92611	0.00159516	0.968141	27.5522	9.73963	53.5389	4.43872	0.217821	14.9739	6.53655	6.49693	0.039617
88	0	1.93799	0.384245	0.53534	25.7012	9.73221	45.1228	1.86447	0.601006	15.0951	6.50243	6.49693	0.00550436
89	0	1.93802	0.386151	0.534329	27.0269	10.8633	44.462	9.20675	0.0266646	14.9226	6.55098	6.49693	0.0540475
90	0	1.93883	0.436744	0.508698	26.9184	10.9054	44.058	11.5148	0.00924448	15.0061	6.52749	6.49693	0.0305559
91	0	1.93646	0.297329	0.585562	19.7975	7.11325	37.8903	2.43525	0.487107	18.9194	5.42607	5.49693	-0.0708645
92	0	1.93878	0.43373	0.510164	19.7064	7.02858	38.4825	2.2692	0.518447	18.8725	5.43926	5.49693	-0.0576687
93	0	1.93362	0.165244	0.684374	20.6945	7.44126	39.7385	1.49871	0.682567	18.7672	5.4689	5.49693	-0.0280265
94	0	1.94631	1.0536	0.304681	20.3816	7.25659	39.3451	2.0967	0.552581	18.9789	5.40934	5.49693	-0.0875913
95	0	1.9353	0.238719	0.625133	21.9883	8.2329	39.3193	1.60855	0.657452	18.7422	5.47593	5.49693	-0.0209948
96	0	1.93923	0.463418	0.496031	21.8201	8.19785	38.9507	1.69585	0.637857	18.8951	5.4329	5.49693	-0.0640305
97	0	1.92089	0.0463131	0.829608	26.0129	9.04994	52.5498	2.06897	0.558215	18.5184	5.53894	5.49693	0.0420141
98	0	1.92633	0.00257768	0.959508	24.9221	8.63423	52.4632	1.7187	0.632785	18.5928	5.51799	5.49693	0.0210601
99	0	1.93648	0.298144	0.585048	25.6535	8.88622	53.9542	2.07992	0.555986	18.5754	5.52288	5.49693	0.0259528
100	0	1.93675	0.313125	0.575769	25.6774	10.0689	43.9679	4.65954	0.198493	18.5936	5.51777	5.49693	0.0208429
101	0	1.93342	0.157475	0.691492	25.7537	9.94668	44.6638	2.70502	0.439375	18.6348	5.50616	5.49693	0.00923113
102	0	1.94251	0.706831	0.400498	26.8586	10.5133	46.0194	4.98076	0.173211	18.611	5.51287	5.49693	0.0159438
103	0	1.92651	0.00351176	0.952745	19.9923	7.02435	40.6042	1.98108	0.576344	22.3688	4.45523	4.49693	-0.0416999
104	0	1.92916	0.0356551	0.85023	20.2515	7.08793	42.1713	2.57327	0.462196	22.3206	4.4688	4.49693	-0.0281254
105	0	1.9192	0.0886886	0.765851	20.626	7.1618	43.737	2.88325	0.409978	22.2085	4.50034	4.49693	0.00341463
106	0	1.92792	0.0164399	0.897976	20.5988	7.49266	38.453	2.05628	0.560807	22.4767	4.42486	4.49693	-0.0720657
107	0	1.92713	0.00803492	0.928575	20.4803	7.38162	39.0169	1.8228	0.609987	22.4106	4.44347	4.49693	-0.0534639
108	0	1.92874	0.0283397	0.866313	21.2247	7.6876	40.16	1.28053	0.733763	22.3986	4.44684	4.49693	-0.0500933
109	0	1.92595	0.00102763	0.974427	24.0925	8.31817	52.7674	6.23894	0.100547	22.1578	4.5146	4.49693	0.017669
110	0	1.91907	0.0923185	0.76125	23.3853	8.0614	51.5568	6.84835	0.0768917	22.1441	4.51847	4.49693	0.0215442
111	0	1.92197	0.0263161	0.871131	24.316	8.38085	53.554	7.13377	0.067754	22.1764	4.50938	4.49693	0.012449
112	0	1.92781	0.0151131	0.902158	26.1816	9.69489	47.7986	1.41207	0.702708	22.2008	4.50252	4.49693	0.00559001
113	0	1.93497	0.223101	0.636687	25.7872	9.22129	49.6121	1.52901	0.675591	22.2479	4.48926	4.49693	-0.00767141
114	0	1.93363	0.165599	0.684053	27.1477	9.70208	52.4002	2.49312	0.476536	22.1855	4.50683	4.49693	0.00989856
115	0	1.93738	0.348335	0.555057	20.0966	7.00451	41.7125	2.23754	0.524592	26.1249	3.39804	3.49693	-0.0988865
116	0	1.95414	1.98482	0.158883	22.0204	7.86396	42.6709	0.74551	0.862451	25.9408	3.44987	3.49693	-0.0470607
117	0	1.92455	0.00133537	0.97085	22.6144	8.32989	41.6025	0.878013	0.83073	25.8595	3.47275	3.49693	-0.0241823
118	0	1.95025	1.48485	0.223018	19.6788	6.89525	40.6505	2.73514	0.434288	25.9145	3.45727	3.49693	-0.0396608
119	0	1.95731	2.44389	0.117983	19.8224	6.90851	41.8363	3.52433	0.31762	25.8638	3.47154	3.49693	-0.025386
120	0	1.94966	1.41617	0.234035	20.1191	7.01396	42.9245	4.3774	0.22349	25.7664	3.49895	3.49693	0.00202332
121	0	1.93287	0.136939	0.711343	24.4277	8.41095	52.5464	2.99068	0.393064	25.6683	3.52656	3.49693	0.02963
122	0	1.91638	0.189356	0.663453	25.3074	8.71192	54.2607	3.09115	0.377784	25.6204	3.54004	3.49693	0.0431111
123	0	1.90516	0.966695	0.325506	26.842	9.21244	55.7522	3.20277	0.361407	25.5591	3.5573	3.49693	0.0603704
124	0	1.95383	1.94142	0.163514	24.606	8.59363	49.8658	0.692966	0.874857	25.8137	3.48564	3.49693	-0.0112914
125	0	1.93722	0.339109	0.560344	26.5646	9.71058	49.2026	2.09771	0.552377	25.6688	3.52642	3.49693	0.0294885
126	0	1.92804	0.0179393	0.893452	27.2573	10.4454	47.7903	2.97187	0.395982	25.6678	3.5267	3.49693	0.0297685
127	0	1.87832	5.26283	0.0217856	20.7597	7.31957	40.816	1.69184	0.638749	29.182	2.53761	2.49693	0.0406848
128	0	1.88436	3.99711	0.0455785	20.6706	7.34087	40.1372	1.79015	0.617081	29.3535	2.48935	2.49693	-0.00758212
129	0	1.88358	4.15122	0.0416045	21.8562	7.98132	40.3871	1.53595	0.673998	29.0304	2.58028	2.49693	0.0833494
130	0	1.92774	0.0142165	0.905091	20.1098	7.00922	41.7512	2.23859	0.524387	29.3907	2.47889	2.49693	-0.018041
131	0	1.941	0.588182	0.443123	21.8882	7.75451	42.7312	1.06351	0.785889	29.6688	2.40061	2.49693	-0.0963182
132	0	1.91601	0.205563	0.650268	22.6761	8.30307	41.8923	1.03999	0.791578	29.445	2.46362	2.49693	-0.0333145
133	0	1.88145	4.5841	0.03227	26.0095	8.95652	54.6402	2.15611	0.540645	29.2593	2.51587	2.49693	0.0189439
134	0	1.89463	2.24311	0.134211	26.6686	9.21858	55.0878	2.46139	0.482309	29.2075	2.53043	2.49693	0.033504
135	0	1.88483	3.90548	0.0481289	27.5701	9.58431	55.387	4.3622	0.224916	29.0101	2.58602	2.49693	0.0890879
136	0	1.87804	5.32684	0.0209995	26.9165	10.1906	47.4007	2.43499	0.487154	29.2909	2.50697	2.49693	0.0100358
137	0	1.87369	6.35086	0.0117324	27.1991	10.5192	46.7165	3.57204	0.311539	29.1113	2.55752	2.49693	0.060591
138	0	1.88477	3.91735	0.04779	27.4316	10.8524	46.3478	7.06329	0.0699077	29.2197	2.52702	2.49693	0.0300909

## Sheet: Quercitin+Calibration Curve
Runs	Quercitin (mg/mL)	Efficiency (LinReg)	KOD value (efficiency z score)^2	Prob (KOD)	Yf	m	Fmax	SOD value (multinormal score)	Prob (SOD)	Ct	Log Observed DNA	Log Expected DNA	Log (Observed DNA / Expected DNA)
1	0.04	1.87639	3.54364	0.0597743	10.7167	3.66701	22.7913	22.3921	5.40563e-05	23.0345	4.26785	4.49386	-0.226005
2	0.04	1.83292	17.6697	2.62774e-05	7.3747	2.52853	15.7646	35.698	8.67416e-08	23.751	4.06621	4.49386	-0.427647
3	0.04	1.86496	6.21213	0.0126878	11.007	3.77432	23.3723	21.4594	8.45049e-05	22.9713	4.28565	4.49386	-0.208206
4	0.04	1.8939	0.896895	0.343616	9.36512	3.18902	19.93	27.1443	5.49127e-06	23.2856	4.1972	4.49386	-0.296661
5	0.04	1.90626	0.0825178	0.773914	9.94087	3.45952	21.2949	26.3731	7.96687e-06	23.2354	4.2113	4.49386	-0.282555
6	0.04	1.81723	25.4137	4.62622e-07	8.16953	2.799	17.4449	32.2481	4.63968e-07	23.5554	4.12126	4.49386	-0.372598
7	0.02	1.90599	0.0909987	0.762911	16.9932	5.81519	36.2243	6.36413	0.0951776	22.3707	4.4547	4.49386	-0.0391624
8	0.02	1.931	1.06859	0.301263	17.183	5.90901	36.7417	6.50721	0.0893784	22.39	4.44925	4.49386	-0.0446059
9	0.02	1.90182	0.274771	0.600149	16.6566	5.7064	35.4876	6.9797	0.0725477	22.4025	4.44574	4.49386	-0.0481222
10	0.02	1.89394	0.893064	0.344648	17.3704	5.93064	37.0825	5.70272	0.127004	22.3217	4.46848	4.49386	-0.0253788
11	0.02	1.91089	0.00159826	0.968111	16.5215	5.7176	35.4188	8.37462	0.0388719	22.4735	4.42577	4.49386	-0.0680889
12	0.02	1.9316	1.13588	0.286525	17.0966	5.86619	36.5046	6.41413	0.0931111	22.383	4.45124	4.49386	-0.0426205
13	0.01	1.90762	0.0460937	0.830005	18.9884	6.54718	39.6863	3.19982	0.361831	22.2833	4.47929	4.49386	-0.0145728
14	0.01	1.92476	0.490652	0.483637	19.1138	6.61133	39.9752	3.17061	0.366061	22.3283	4.46663	4.49386	-0.0272297
15	0.01	1.90555	0.105707	0.745086	18.6676	6.44644	38.9925	3.61009	0.306762	22.3142	4.4706	4.49386	-0.0232629
16	0.01	1.8967	0.636203	0.425089	19.3214	6.65869	40.458	2.86365	0.413129	22.2483	4.48915	4.49386	-0.00470916
17	0.01	1.90889	0.0216104	0.883128	18.671	6.51018	39.2525	4.50686	0.211679	22.3692	4.45511	4.49386	-0.0387475
18	0.01	1.93154	1.12922	0.287942	19.0802	6.5924	39.8908	3.15804	0.367894	22.3181	4.4695	4.49386	-0.024354
19	0.005	1.91634	0.063063	0.801719	19.1198	6.57666	40.4392	3.34614	0.341272	22.2635	4.48486	4.49386	-0.00899349
20	0.005	1.91699	0.0815263	0.77524	19.4106	6.67011	41.0536	2.9953	0.39235	22.2774	4.48094	4.49386	-0.012918
21	0.005	1.91468	0.0264161	0.870888	18.7842	6.47167	39.7164	3.79839	0.284073	22.2942	4.47623	4.49386	-0.017633
22	0.005	1.89938	0.428602	0.512676	19.5595	6.70209	41.3374	2.73276	0.434689	22.2156	4.49835	4.49386	0.00449169
23	0.005	1.93061	1.02571	0.311168	18.2855	6.37507	38.8667	5.8537	0.118949	22.4012	4.44612	4.49386	-0.0477412
24	0.005	1.92753	0.719714	0.396238	19.2076	6.60346	40.6195	3.22243	0.358586	22.2695	4.48317	4.49386	-0.0106864
25	0.0025	1.91335	0.0083116	0.927359	18.5609	6.38903	38.7041	3.65269	0.301492	22.335	4.46473	4.49386	-0.0291328
26	0.0025	1.93662	1.77951	0.18221	21.3495	7.38738	44.5424	1.26667	0.737062	22.1468	4.5177	4.49386	0.0238445
27	0.0025	1.90531	0.114318	0.735281	17.5855	6.05468	36.6421	5.01371	0.170796	22.4166	4.44177	4.49386	-0.0520921
28	0.0025	1.89963	0.411338	0.521291	20.2881	6.97132	42.1969	1.90105	0.593197	22.1841	4.50722	4.49386	0.0133584
29	0.0025	1.91648	0.0667363	0.796149	17.8875	6.22593	37.4362	5.15412	0.160853	22.4532	4.43147	4.49386	-0.0623864
30	0.0025	1.94982	4.15585	0.0414908	21.7136	7.5164	45.2989	1.10596	0.775635	22.1258	4.52362	4.49386	0.0297571
31	0.00125	1.92358	0.406896	0.523549	19.6616	6.77588	41.556	2.85361	0.414751	22.1845	4.50709	4.49386	0.0132309
32	0.00125	1.90586	0.0953576	0.757474	20.3806	7.0151	43.2201	2.34535	0.503889	22.1452	4.51817	4.49386	0.0243094
33	0.00125	1.92622	0.605899	0.436336	19.1884	6.62472	40.5082	3.38091	0.336539	22.2231	4.49623	4.49386	0.00237474
34	0.00125	1.89644	0.658668	0.417031	20.3238	6.96561	43.0372	2.145	0.542862	22.1132	4.52718	4.49386	0.0333198
35	0.00125	1.91007	0.00700534	0.933297	19.6494	6.81352	41.7761	3.73641	0.291369	22.2297	4.49437	4.49386	0.000509702
36	0.00125	1.92448	0.469843	0.493059	20.0318	6.89794	42.4084	2.55821	0.464863	22.166	4.51229	4.49386	0.0184351
37	0.000625	1.90433	0.152276	0.69637	20.5865	7.1167	42.6743	1.5964	0.660206	22.1801	4.50833	4.49386	0.0144684
38	0.000625	1.90232	0.24757	0.618792	20.6839	7.15184	42.949	1.54962	0.670866	22.1876	4.50622	4.49386	0.0123615
39	0.000625	1.9028	0.222693	0.636996	20.2593	7.01418	41.961	1.84075	0.606108	22.2093	4.50011	4.49386	0.00625123
40	0.000625	1.88665	1.78106	0.182019	20.902	7.19754	43.4183	1.44134	0.695873	22.13	4.52242	4.49386	0.0285645
41	0.000625	1.89641	0.661591	0.415999	20.3935	7.09913	42.5296	2.13662	0.544539	22.2331	4.49342	4.49386	-0.000442594
42	0.000625	1.91237	0.00153175	0.968781	20.6892	7.15233	42.9589	1.54483	0.671963	22.19	4.50554	4.49386	0.0116791
43	0.0003125	1.92157	0.281138	0.595956	19.7189	6.81989	41.0804	2.41916	0.490078	22.2379	4.49207	4.49386	-0.00179274
44	0.0003125	1.91524	0.0368993	0.84767	19.5775	6.75857	40.7903	2.52506	0.47078	22.3171	4.46976	4.49386	-0.0240942
45	0.0003125	1.92056	0.22673	0.633959	19.4122	6.72578	40.4155	2.76166	0.429851	22.2624	4.48516	4.49386	-0.00869979
46	0.0003125	1.89547	0.745776	0.387817	19.9722	6.86544	41.5568	2.14771	0.542321	22.2205	4.49697	4.49386	0.00311563
47	0.0003125	1.92595	0.583861	0.444803	19.1529	6.69266	40.0572	3.79144	0.284884	22.3471	4.46134	4.49386	-0.0325181
48	0.0003125	1.92643	0.623508	0.429747	19.5732	6.75515	40.7747	2.52255	0.471229	22.3205	4.46881	4.49386	-0.0250454
49	0	1.91885	0.148182	0.700279	18.8838	6.53087	39.5156	3.45104	0.327167	22.2446	4.49019	4.49386	-0.00366862
50	0	1.89284	1.0073	0.315551	19.6864	6.77628	40.9307	2.38621	0.496207	22.2507	4.48847	4.49386	-0.00538672
51	0	1.89979	0.400461	0.526851	19.7684	6.77384	41.1333	2.39772	0.494059	22.177	4.5092	4.49386	0.0153385
52	0	1.90843	0.0293271	0.864026	19.3237	6.70084	40.3777	3.01582	0.389192	22.2969	4.47547	4.49386	-0.0183896
53	0	1.91318	0.00680509	0.934255	19.6258	6.75679	40.9037	2.46079	0.482419	22.2299	4.49433	4.49386	0.000469751
54	0	1.89358	0.929348	0.335032	19.9951	6.84016	41.6338	3.45094	0.327181	22.1571	4.51481	4.49386	0.0209515
55	0	1.88659	1.78952	0.180985	21.1013	7.24308	43.5823	1.53821	0.67348	11.5638	7.49633	7.49693	-0.000600891			media	1.91164
56	0	1.8915	1.1561	0.282275	21.6591	7.66774	42.1584	1.38814	0.708317	11.6358	7.47607	7.49693	-0.0208605			dev.st	0.0187273
57	0	1.93758	1.91846	0.166027	22.5983	8.39763	40.9998	1.05577	0.787761	11.5795	7.49192	7.49693	-0.00500988
58	0	1.92209	0.311349	0.576853	24.8734	8.55755	52.1734	1.37006	0.712568	11.6172	7.48132	7.49693	-0.0156136			0	0	0	0
59	0	1.96188	7.19679	0.0073034	26.5653	9.15316	56.0809	2.87374	0.411504	11.5322	7.50524	7.49693	0.00830713
60	0	1.94788	3.74553	0.0529489	27.2253	9.44149	57.92	4.82455	0.185105	11.5302	7.5058	7.49693	0.00887379
61	0	1.93339	1.34862	0.24552	26.4545	9.01196	57.0306	3.82477	0.281018	11.4719	7.52219	7.49693	0.0252611
62	0	1.92997	0.95815	0.327653	26.5365	9.11401	56.5032	3.30189	0.34738	11.4535	7.52738	7.49693	0.0304474
63	0	1.92189	0.299394	0.584262	28.4111	9.90541	56.5926	5.91449	0.115845	11.358	7.55425	7.49693	0.0573227
64	0	1.93231	1.21844	0.269667	27.6779	10.0059	51.1291	6.19656	0.102429	11.549	7.50049	7.49693	0.00355627
65	0	1.93917	2.1607	0.14158	27.3256	10.1881	48.8492	3.14563	0.369712	11.5418	7.50252	7.49693	0.00558809
66	0	1.94424	3.03118	0.0816788	27.9356	11.0787	47.1415	8.17412	0.0425469	11.4502	7.52832	7.49693	0.031389
67	0	1.91155	2.35186e-05	0.996131	20.356	7.26523	39.1035	2.17417	0.537054	15.4191	6.41123	6.49693	-0.0856971
68	0	1.9139	0.0145666	0.903935	21.5888	8.05642	38.8882	1.66787	0.644101	15.2069	6.47096	6.49693	-0.0259663
69	0	1.90651	0.0749045	0.784325	21.4791	8.04613	38.606	1.75543	0.624681	15.2151	6.46866	6.49693	-0.0282721
70	0	1.89888	0.464497	0.49553	21.6316	7.47099	44.2101	1.21861	0.748544	15.0438	6.51686	6.49693	0.0199337
71	0	1.89632	0.669175	0.413339	21.6636	7.60545	42.565	1.69965	0.637012	15.1082	6.49875	6.49693	0.00181958
72	0	1.89915	0.444726	0.50485	22.4363	8.24861	41.2315	1.09721	0.777748	15.1277	6.49326	6.49693	-0.00366922
73	0	1.89899	0.456451	0.499287	24.8725	8.57785	52.3151	1.46165	0.691149	15.0443	6.51673	6.49693	0.0198052
74	0	1.90285	0.220446	0.6387	28.1783	10.0151	54.221	5.268	0.153193	14.8965	6.55832	6.49693	0.0613902
75	0	1.9088	0.0230307	0.879377	27.5522	9.73963	53.5389	4.43872	0.217821	14.9739	6.53655	6.49693	0.039617
76	0	1.91179	6.63725e-05	0.9935	25.7012	9.73221	45.1228	1.86447	0.601006	15.0951	6.50243	6.49693	0.00550436
77	0	1.90368	0.180664	0.670803	27.0269	10.8633	44.462	9.20675	0.0266646	14.9226	6.55098	6.49693	0.0540475
78	0	1.90908	0.0186893	0.891261	26.9184	10.9054	44.058	11.5148	0.00924448	15.0061	6.52749	6.49693	0.0305559
79	0	1.89867	0.479684	0.488565	19.7975	7.11325	37.8903	2.43525	0.487107	18.9194	5.42607	5.49693	-0.0708645
80	0	1.89801	0.52989	0.466653	19.7064	7.02858	38.4825	2.2692	0.518447	18.8725	5.43926	5.49693	-0.0576687
81	0	1.89726	0.58936	0.442667	20.6945	7.44126	39.7385	1.49871	0.682567	18.7672	5.4689	5.49693	-0.0280265
82	0	1.90498	0.126514	0.722074	20.3816	7.25659	39.3451	2.0967	0.552581	18.9789	5.40934	5.49693	-0.0875913
83	0	1.89468	0.819703	0.365267	21.9883	8.2329	39.3193	1.60855	0.657452	18.7422	5.47593	5.49693	-0.0209948
84	0	1.90231	0.248391	0.61821	21.8201	8.19785	38.9507	1.69585	0.637857	18.8951	5.4329	5.49693	-0.0640305
85	0	1.92089	0.243963	0.621358	26.0129	9.04994	52.5498	2.06897	0.558215	18.5184	5.53894	5.49693	0.0420141
86	0	1.92633	0.615822	0.432604	24.9221	8.63423	52.4632	1.7187	0.632785	18.5928	5.51799	5.49693	0.0210601
87	0	1.93648	1.75895	0.184756	25.6535	8.88622	53.9542	2.07992	0.555986	18.5754	5.52288	5.49693	0.0259528
88	0	1.93675	1.79847	0.179898	25.6774	10.0689	43.9679	4.65954	0.198493	18.5936	5.51777	5.49693	0.0208429
89	0	1.92427	0.454657	0.500132	25.7537	9.94668	44.6638	2.70502	0.439375	18.6348	5.50616	5.49693	0.00923113
90	0	1.9295	0.909955	0.340126	26.8586	10.5133	46.0194	4.98076	0.173211	18.611	5.51287	5.49693	0.0159438
91	0	1.92651	0.630477	0.427181	19.9923	7.02435	40.6042	1.98108	0.576344	22.3688	4.45523	4.49693	-0.0416999
92	0	1.92916	0.87552	0.349432	20.2515	7.08793	42.1713	2.57327	0.462196	22.3206	4.4688	4.49693	-0.0281254
93	0	1.9192	0.162901	0.6865	20.626	7.1618	43.737	2.88325	0.409978	22.2085	4.50034	4.49693	0.00341463
94	0	1.92792	0.755898	0.384615	20.5988	7.49266	38.453	2.05628	0.560807	22.4767	4.42486	4.49693	-0.0720657
95	0	1.92713	0.684327	0.408101	20.4803	7.38162	39.0169	1.8228	0.609987	22.4106	4.44347	4.49693	-0.0534639
96	0	1.92874	0.834113	0.361086	21.2247	7.6876	40.16	1.28053	0.733763	22.3986	4.44684	4.49693	-0.0500933
97	0	1.92595	0.584126	0.4447	24.0925	8.31817	52.7674	6.23894	0.100547	22.1578	4.5146	4.49693	0.017669
98	0	1.90977	0.00993911	0.920586	23.3853	8.0614	51.5568	6.84835	0.0768917	22.1441	4.51847	4.49693	0.0215442
99	0	1.92197	0.304546	0.581046	24.316	8.38085	53.554	7.13377	0.067754	22.1764	4.50938	4.49693	0.012449
100	0	1.92781	0.745888	0.387781	26.1816	9.69489	47.7986	1.41207	0.702708	22.2008	4.50252	4.49693	0.00559001
101	0	1.93497	1.55172	0.212881	25.7872	9.22129	49.6121	1.52901	0.675591	22.2479	4.48926	4.49693	-0.00767141
102	0	1.93363	1.37869	0.240324	27.1477	9.70208	52.4002	2.49312	0.476536	22.1855	4.50683	4.49693	0.00989856
103	0	1.91287	0.00433398	0.947511	20.0966	7.00451	41.7125	2.23754	0.524592	26.1249	3.39804	3.49693	-0.0988865
104	0	1.91517	0.0355747	0.850396	22.0204	7.86396	42.6709	0.74551	0.862451	25.9408	3.44987	3.49693	-0.0470607
105	0	1.89719	0.595267	0.440389	22.6144	8.32989	41.6025	0.878013	0.83073	25.8595	3.47275	3.49693	-0.0241823
106	0	1.91196	0.000294959	0.986298	19.6788	6.89525	40.6505	2.73514	0.434288	25.9145	3.45727	3.49693	-0.0396608
107	0	1.9084	0.0299393	0.862628	19.8224	6.90851	41.8363	3.52433	0.31762	25.8638	3.47154	3.49693	-0.025386
108	0	1.90443	0.14796	0.700493	20.1191	7.01396	42.9245	4.3774	0.22349	25.7664	3.49895	3.49693	0.00202332
109	0	1.8986	0.484767	0.486271	24.4277	8.41095	52.5464	2.99068	0.393064	25.6683	3.52656	3.49693	0.02963
110	0	1.90201	0.26409	0.607324	25.3074	8.71192	54.2607	3.09115	0.377784	25.6204	3.54004	3.49693	0.0431111
111	0	1.90516	0.119581	0.729489	26.842	9.21244	55.7522	3.20277	0.361407	25.5591	3.5573	3.49693	0.0603704
112	0	1.90797	0.0382941	0.844854	24.606	8.59363	49.8658	0.692966	0.874857	25.8137	3.48564	3.49693	-0.0112914
113	0	1.90326	0.20002	0.654705	26.5646	9.71058	49.2026	2.09771	0.552377	25.6688	3.52642	3.49693	0.0294885
114	0	1.89094	1.2213	0.269107	27.2573	10.4454	47.7903	2.97187	0.395982	25.6678	3.5267	3.49693	0.0297685
115	0	1.87909	3.02009	0.0822388	20.7597	7.31957	40.816	1.69184	0.638749	29.182	2.53761	2.49693	0.0406848
116	0	1.88436	2.12219	0.145179	20.6706	7.34087	40.1372	1.79015	0.617081	29.3535	2.48935	2.49693	-0.00758212
117	0	1.87938	2.96691	0.0849843	21.8562	7.98132	40.3871	1.53595	0.673998	29.0304	2.58028	2.49693	0.0833494
118	0	1.92774	0.738912	0.39001	20.1098	7.00922	41.7512	2.23859	0.524387	29.3907	2.47889	2.49693	-0.018041
119	0	1.89516	0.774489	0.378832	21.8882	7.75451	42.7312	1.06351	0.785889	29.6688	2.40061	2.49693	-0.0963182
120	0	1.91601	0.0545197	0.815377	22.6761	8.30307	41.8923	1.03999	0.791578	29.445	2.46362	2.49693	-0.0333145
121	0	1.88145	2.59787	0.107008	26.0095	8.95652	54.6402	2.15611	0.540645	29.2593	2.51587	2.49693	0.0189439
122	0	1.89463	0.825106	0.363691	26.6686	9.21858	55.0878	2.46139	0.482309	29.2075	2.53043	2.49693	0.033504
123	0	1.88732	1.68595	0.194136	27.5701	9.58431	55.387	4.3622	0.224916	29.0101	2.58602	2.49693	0.0890879
124	0	1.87804	3.21961	0.0727611	26.9165	10.1906	47.4007	2.43499	0.487154	29.2909	2.50697	2.49693	0.0100358
125	0	1.87921	2.99916	0.0833077	27.1991	10.5192	46.7165	3.57204	0.311539	29.1113	2.55752	2.49693	0.060591
126	0	1.88477	2.05881	0.151328	27.4316	10.8524	46.3478	7.06329	0.0699077	29.2197	2.52702	2.49693	0.0300909
